# Supplementary material for: Poly[μ-aqua-di-μ-benzoato-lead(II)]
Source: Acta Crystallogr Sect E Struct Rep Online. 2009 Jul 25;65(Pt 8):m989. doi: 10.1107/S1600536809028542 (PMC2977498; doi:10.1107/S1600536809028542)
Supplement: Supplementary file 2 [file e-65-0m989-Isup2.hkl]

# 
# h,k,l, Fc-squared, Fo-squared, sigma(Fo-squared) and status flag 
# 
data_I
_shelx_title ' xyh1 in P2(1)/c' 
_shelx_refln_list_code          4 
_shelx_F_calc_maximum      318.91 
_exptl_crystal_F_000       872.00 
_reflns_d_resolution_high  0.8049 
 
loop_ 
 _symmetry_equiv_pos_as_xyz 
 'x, y, z' 
 '-x, y+1/2, -z+1/2' 
 '-x, -y, -z' 
 'x, -y-1/2, z-1/2' 
 
_cell_length_a    15.4118 
_cell_length_b     7.5122 
_cell_length_c    11.4856 
_cell_angle_alpha  90.000 
_cell_angle_beta   91.293 
_cell_angle_gamma  90.000 
 
_shelx_F_squared_multiplier     1.000 
 
loop_ 
 _refln_index_h 
 _refln_index_k 
 _refln_index_l 
 _refln_F_squared_calc 
 _refln_F_squared_meas 
 _refln_F_squared_sigma 
 _refln_observed_status 
   3   0   0   101237.55    69398.62   2692.35 o 
   4   0   0    24603.96    20190.35    803.34 o 
   5   0   0    31724.93    29173.98   1158.19 o 
   6   0   0    11994.96    11897.80    573.98 o 
   7   0   0    29558.72    32306.17   1286.64 o 
   8   0   0    33550.77    40208.90   1595.53 o 
   9   0   0     7897.18     9291.17    398.03 o 
  10   0   0     3616.99     4375.71    214.76 o 
  11   0   0      503.23      685.74    109.06 o 
  12   0   0      126.00      145.20     61.50 o 
  13   0   0       58.88       73.28     61.79 o 
  14   0   0      785.37     1009.69     96.25 o 
  15   0   0     1980.29     2387.38    149.85 o 
  16   0   0     3612.20     4421.67    270.34 o 
   2   1   0        6.70       41.59      8.88 o 
   3   1   0      202.57      229.82     14.16 o 
   4   1   0      174.78      204.71     21.05 o 
   5   1   0      137.28      153.19     21.56 o 
   6   1   0      234.76      215.07     26.70 o 
   7   1   0       90.03       61.68     26.62 o 
   8   1   0      814.08      599.47     63.61 o 
   9   1   0      814.23      714.48     51.22 o 
  10   1   0      372.30      361.11     45.48 o 
  11   1   0     1896.43     2045.15     97.28 o 
  12   1   0      956.89     1190.86     71.05 o 
  13   1   0       17.68       55.06     43.64 o 
  14   1   0      185.47      226.87     53.67 o 
  15   1   0      132.86      171.48     66.67 o 
  16   1   0        7.19      -69.96     69.96 o 
  17   1   0       18.72       28.36     73.53 o 
  18   1   0       53.90      113.39    149.42 o 
  19   1   0      163.09      420.70    175.91 o 
   0   2   0    43632.57    53528.01   2084.60 o 
   1   2   0    84167.88    99734.27   2739.89 o 
   2   2   0    65523.79    72640.68   1998.51 o 
   3   2   0    40121.97    42906.42   1250.82 o 
   4   2   0    36457.49    37457.71   1032.70 o 
   5   2   0    25392.35    25297.87    704.61 o 
   6   2   0    30158.96    30293.53    844.34 o 
   7   2   0    17759.44    17743.35    505.16 o 
   8   2   0     6685.76     5832.09    182.65 o 
   9   2   0     3830.93     3617.66    126.54 o 
  10   2   0     1162.45     1130.98    126.92 o 
  11   2   0       21.15       -9.98     41.01 o 
  12   2   0      257.34      273.21     59.66 o 
  13   2   0      202.37      163.64     59.71 o 
  14   2   0     1010.41     1474.06    125.38 o 
  15   2   0     1625.08     2048.53    210.62 o 
  16   2   0     1814.17     2405.60    164.61 o 
  17   2   0     3361.20     4624.98    248.17 o 
  18   2   0     3020.03     3463.04    253.29 o 
   1   3   0      168.70      201.56     17.67 o 
   2   3   0      955.32     1077.62     40.61 o 
   3   3   0      490.13      509.38     24.78 o 
   4   3   0     3674.80     3843.47    116.19 o 
   5   3   0     4943.32     5138.96    153.46 o 
   6   3   0     5041.41     5050.91    153.19 o 
   7   3   0     3369.46     3372.18    111.55 o 
   8   3   0     1258.57     1346.31     60.05 o 
   9   3   0     4778.53     4765.69    190.37 o 
  10   3   0     3076.57     2884.22    175.07 o 
  11   3   0     1157.15     1093.41     82.38 o 
  12   3   0     4869.67     3866.85    332.69 o 
  13   3   0     3164.26     3476.12    229.96 o 
  14   3   0     1140.75     1354.12    145.82 o 
  15   3   0     1907.98     2240.29    164.88 o 
  16   3   0     1131.91     1118.68    128.80 o 
  17   3   0      559.86      742.61    116.62 o 
  18   3   0      373.96      455.61    107.20 o 
   0   4   0    30553.87    36748.88   1437.46 o 
   1   4   0    27366.46    32087.27    888.44 o 
   2   4   0    27335.42    31153.15    864.06 o 
   3   4   0    30530.45    33418.78    925.99 o 
   4   4   0    18339.15    19250.84    538.84 o 
   5   4   0     8922.54     9042.68    261.39 o 
   6   4   0     8656.95     8501.51    268.31 o 
   7   4   0     5185.61     5220.29    195.45 o 
   8   4   0     2778.55     2966.16    129.22 o 
   9   4   0     1529.42     1717.22     93.45 o 
  10   4   0     1189.38     1111.48     91.03 o 
  11   4   0     1012.70      919.74    127.87 o 
  12   4   0       70.51       23.43     74.03 o 
  13   4   0      945.99      983.92    137.81 o 
  14   4   0      821.75      703.07    111.90 o 
  15   4   0     1186.11     1151.05    254.92 o 
  16   4   0     1623.05     1727.71    157.79 o 
  17   4   0     2026.52     2009.23    171.47 o 
   1   5   0      106.69      112.03     22.08 o 
   2   5   0      534.11      611.30     35.05 o 
   3   5   0     1670.59     1677.59     64.17 o 
   4   5   0     3562.09     3827.60    146.78 o 
   5   5   0     5717.73     5866.88    212.42 o 
   6   5   0     6509.81     6548.89    237.39 o 
   7   5   0     5963.52     6194.91    213.44 o 
   8   5   0     7031.60     7089.53    262.45 o 
   9   5   0     5814.42     5548.77    271.74 o 
  10   5   0     3530.22     3233.60    191.57 o 
  11   5   0     4889.06     4490.15    256.05 o 
  12   5   0     5558.87     4827.30    353.17 o 
  13   5   0     3674.62     3230.96    301.17 o 
  14   5   0     3635.79     2989.28    338.03 o 
  15   5   0     3029.22     2410.04    279.60 o 
  16   5   0     1715.97     1745.12    252.31 o 
   0   6   0    12097.86    13786.27    560.14 o 
   1   6   0    16885.24    18909.32    535.70 o 
   2   6   0    15181.13    16704.57    561.58 o 
   3   6   0     5851.29     6236.99    226.61 o 
   4   6   0     7400.74     7511.79    267.82 o 
   5   6   0     6374.03     6461.59    235.04 o 
   6   6   0     2162.31     2220.33    135.78 o 
   7   6   0     2083.81     2082.38    113.88 o 
   8   6   0     1488.55     1408.93    114.94 o 
   9   6   0     2232.78     2245.54    151.78 o 
  10   6   0      880.80      875.35    108.41 o 
  11   6   0        1.48       33.91     77.70 o 
  12   6   0      104.94       44.31     88.59 o 
  13   6   0       32.16       39.35    100.68 o 
  14   6   0      474.68      340.19    119.46 o 
   1   7   0      149.27      160.06     47.62 o 
   2   7   0      714.36      772.21     60.66 o 
   3   7   0     1403.66     1427.33     92.08 o 
   4   7   0     2392.05     2369.19    111.62 o 
   5   7   0     3913.08     3775.92    171.38 o 
   6   7   0     4492.31     4415.24    221.22 o 
   7   7   0     4613.84     4413.91    226.42 o 
   8   7   0     4993.69     4746.05    246.38 o 
   9   7   0     5166.99     5338.24    275.47 o 
  10   7   0     5460.28     5125.63    273.87 o 
  11   7   0     4601.24     4743.55    313.47 o 
  12   7   0     4491.12     4127.09    254.73 o 
   0   8   0     2490.25     2707.03    294.60 o 
   1   8   0     2321.72     2532.13    152.74 o 
   2   8   0     1272.16     1576.41    116.58 o 
   3   8   0     1442.84     1433.76    102.57 o 
   4   8   0     1730.21     1906.46    210.02 o 
   5   8   0     1254.50     1212.42    103.13 o 
   6   8   0     1093.19      989.48     98.42 o 
   7   8   0      545.66      422.14     86.24 o 
   8   8   0      562.61      645.75     98.99 o 
   9   8   0       78.94      -38.14     77.29 o 
   1   9   0       69.75       71.00     70.19 o 
   2   9   0      433.50      417.40     94.36 o 
   3   9   0     1227.98     1001.22    146.14 o 
   4   9   0     1795.89     1885.45    198.93 o 
   5   9   0     2345.02     2393.79    231.29 o 
 -19   1   1      461.69      519.26    185.45 o 
 -18   1   1      777.31     1151.63    165.35 o 
 -17   1   1     1631.62     2338.69    218.29 o 
 -16   1   1     2005.38     2483.41    141.56 o 
 -15   1   1     4575.37     5580.75    237.51 o 
 -14   1   1     6707.11     7980.29    291.13 o 
 -13   1   1     9062.50    10860.16    354.93 o 
 -12   1   1    23754.61    26563.49    750.32 o 
 -11   1   1    27331.12    29710.36    949.30 o 
 -10   1   1    27278.44    27734.05    884.88 o 
  -9   1   1    39745.75    39892.32   1355.14 o 
  -8   1   1    40780.50    37216.68   1280.76 o 
  -7   1   1    41309.24    38045.16   1265.33 o 
  -6   1   1    39629.93    38699.01   1239.40 o 
  -5   1   1    42404.15    42338.45   1359.79 o 
  -4   1   1    43649.18    41744.95   1337.21 o 
  -3   1   1    25010.33    24133.99    719.31 o 
  -2   1   1    16278.99    16854.89    592.47 o 
  -1   1   1     4792.46     5302.12    189.62 o 
   0   1   1    16000.60    17665.07    527.48 o 
   1   1   1    16053.41    18009.99    639.60 o 
   2   1   1     2271.94     2463.15     87.92 o 
   3   1   1      721.18      834.93     35.69 o 
   4   1   1     2345.66     2237.39     79.06 o 
   5   1   1     8313.75     8249.29    302.11 o 
   6   1   1    26006.86    25478.71    803.98 o 
   7   1   1    29467.18    27942.02    780.01 o 
   8   1   1    14932.25    14074.21    566.47 o 
   9   1   1    19385.68    15791.50    562.19 o 
  10   1   1    17031.71    14413.18    768.83 o 
  11   1   1    13991.56    12529.61    712.30 o 
  12   1   1    19937.45    22714.03    894.19 o 
  13   1   1    18158.07    21121.26    607.85 o 
  14   1   1    13223.37    16213.28    559.94 o 
  15   1   1    12795.67    16059.45    614.12 o 
  16   1   1    10767.48    13510.92    587.68 o 
  17   1   1     6403.83     8264.59    438.12 o 
  18   1   1     4294.49     5613.56    325.66 o 
 -18   2   1      847.71     1222.24    139.82 o 
 -17   2   1      607.81      880.90    110.98 o 
 -16   2   1      596.75      900.45    160.60 o 
 -15   2   1      730.33      884.33    125.12 o 
 -14   2   1      580.17      583.87     83.91 o 
 -13   2   1       49.99       79.02     53.35 o 
 -12   2   1       28.86      -29.98     46.62 o 
 -11   2   1      248.91      143.84     44.75 o 
 -10   2   1      444.53      415.70     48.84 o 
  -9   2   1     1427.36     1441.44     65.67 o 
  -8   2   1       50.39       54.44     24.04 o 
  -7   2   1     1218.15     1138.17     49.58 o 
  -6   2   1      169.82      132.05     18.31 o 
  -5   2   1     2303.65     2284.22     74.65 o 
  -4   2   1      629.50      644.81     39.83 o 
  -3   2   1     1170.17     1264.40     48.25 o 
  -2   2   1      416.22      443.79     22.35 o 
  -1   2   1     7017.94     8628.68    241.00 o 
   0   2   1    12817.04    15873.73    439.85 o 
   1   2   1    17967.10    22011.93    608.63 o 
   2   2   1     4347.62     4730.44    148.71 o 
   3   2   1     8776.38     9338.27    310.15 o 
   4   2   1     2499.06     2603.46     90.62 o 
   5   2   1     3183.60     3380.77    106.47 o 
   6   2   1      416.26      429.96     38.35 o 
   7   2   1      432.54      372.44     36.59 o 
   8   2   1     1855.75     2002.86    118.61 o 
   9   2   1      930.06      961.92     85.56 o 
  10   2   1     1151.25     1134.92     84.31 o 
  11   2   1      170.81       95.76     43.95 o 
  12   2   1      110.38       40.58     49.56 o 
  13   2   1      324.09      171.50     83.84 o 
  14   2   1       55.21       26.04     62.97 o 
  15   2   1       51.35       38.09     75.55 o 
  16   2   1       11.60      -12.43     78.06 o 
  17   2   1       46.03       43.66     82.66 o 
  18   2   1      120.01      218.03    104.80 o 
 -18   3   1      587.58      825.98    120.71 o 
 -17   3   1      591.62      622.22    111.37 o 
 -16   3   1     1725.31     2191.39    211.54 o 
 -15   3   1     3654.63     4518.02    281.23 o 
 -14   3   1     6249.46     7064.44    633.58 o 
 -13   3   1    11092.65     8826.54    895.71 o 
 -12   3   1    13363.43    12113.53    754.83 o 
 -11   3   1    21290.63    19063.36    701.41 o 
 -10   3   1    23240.85    20834.83    686.04 o 
  -9   3   1    23772.30    22663.06    696.06 o 
  -8   3   1    24621.20    23072.66    705.29 o 
  -7   3   1    16984.44    16384.51    475.86 o 
  -6   3   1    27905.70    28368.00    793.71 o 
  -5   3   1    32371.59    34030.11   1019.26 o 
  -4   3   1    30404.41    31906.47    881.65 o 
  -3   3   1    39285.27    42060.32   1159.89 o 
  -2   3   1    34783.76    39617.11   1173.09 o 
  -1   3   1    34242.34    41180.61   1134.69 o 
   0   3   1     8615.40    10267.78    288.91 o 
   1   3   1     2424.14     2737.04     84.75 o 
   2   3   1      285.72      304.30     19.48 o 
   3   3   1        6.37        8.81     10.73 o 
   4   3   1      170.42      219.59     22.07 o 
   5   3   1     4844.81     5097.97    167.26 o 
   6   3   1     3935.34     3920.98    124.39 o 
   7   3   1     5130.23     5134.33    160.01 o 
   8   3   1     8842.33     8754.19    284.67 o 
   9   3   1    10579.58    10172.34    328.07 o 
  10   3   1    12508.14    12203.66    537.33 o 
  11   3   1     7662.94     7218.70    417.72 o 
  12   3   1     9286.42     7858.30    655.59 o 
  13   3   1    12103.90    10791.08    657.46 o 
  14   3   1     9857.84     9966.89    559.05 o 
  15   3   1     8567.95     9089.24    423.13 o 
  16   3   1     5357.39     6414.10    325.01 o 
  17   3   1     4731.69     6041.52    314.63 o 
  18   3   1     3146.36     3644.19    224.87 o 
 -17   4   1     1156.98     1354.23    162.44 o 
 -16   4   1     1119.99     1284.20    211.69 o 
 -15   4   1      941.73      901.05    125.73 o 
 -14   4   1      976.33      914.32    151.58 o 
 -13   4   1      349.08      243.12    143.78 o 
 -12   4   1     1097.69     1191.74    133.71 o 
 -11   4   1      308.92      269.58     70.09 o 
 -10   4   1       34.91       51.24     55.06 o 
  -9   4   1        1.54       26.47     47.29 o 
  -8   4   1      151.78      134.07     41.07 o 
  -7   4   1     1141.41     1155.58     57.10 o 
  -6   4   1     4912.92     5110.32    169.13 o 
  -5   4   1     4555.35     4747.46    156.02 o 
  -4   4   1     2717.08     2727.49     89.42 o 
  -3   4   1     8159.41     8811.48    253.42 o 
  -2   4   1     7861.53     8826.51    252.92 o 
  -1   4   1     6806.48     8041.30    231.85 o 
   0   4   1    13149.69    15950.50    448.10 o 
   1   4   1    16568.90    19400.00    541.97 o 
   2   4   1    10216.42    11345.27    323.12 o 
   3   4   1    13559.33    14474.45    442.58 o 
   4   4   1    12415.62    12859.77    363.98 o 
   5   4   1     6235.61     6043.91    197.49 o 
   6   4   1     9154.41     8922.93    285.86 o 
   7   4   1     8641.48     8834.08    284.92 o 
   8   4   1     7491.53     7321.08    267.97 o 
   9   4   1     5612.40     5711.86    245.58 o 
  10   4   1     2028.70     2040.26    134.19 o 
  11   4   1     1162.05     1244.54    100.49 o 
  12   4   1      214.75      176.47     78.21 o 
  13   4   1       20.16      -74.95     74.95 o 
  14   4   1        9.37      -75.99     75.99 o 
  15   4   1        0.09       21.74     86.22 o 
  16   4   1       45.25      -49.30     86.97 o 
  17   4   1        4.49      -48.56     94.39 o 
 -16   5   1      905.40      684.44    129.53 o 
 -15   5   1     1147.73     1166.80    165.65 o 
 -14   5   1     1846.92     1660.79    156.21 o 
 -13   5   1     3088.30     2594.34    185.26 o 
 -12   5   1     4034.89     3675.65    221.72 o 
 -11   5   1     6089.33     5560.58    284.41 o 
 -10   5   1    11969.35    10903.49    429.27 o 
  -9   5   1    12873.15    12527.88    479.34 o 
  -8   5   1    13308.18    12431.12    470.80 o 
  -7   5   1    15896.40    15938.58    578.69 o 
  -6   5   1    11251.11    11417.71    392.59 o 
  -5   5   1     9118.27     9109.62    316.30 o 
  -4   5   1     7624.21     7568.17    238.86 o 
  -3   5   1     5615.63     6007.20    180.81 o 
  -2   5   1     6344.71     7066.91    207.91 o 
  -1   5   1     4612.77     5051.58    154.17 o 
   0   5   1     3290.67     3830.82    121.70 o 
   1   5   1     1617.55     1707.93     65.51 o 
   2   5   1     1272.53     1362.37     54.80 o 
   3   5   1       49.56       63.98     25.19 o 
   4   5   1      250.46      290.10     40.71 o 
   5   5   1      816.99      855.21     55.26 o 
   6   5   1     4411.67     4537.02    175.32 o 
   7   5   1     4995.82     5106.16    196.90 o 
   8   5   1     7735.51     7802.13    314.09 o 
   9   5   1     7384.50     7233.60    303.91 o 
  10   5   1     4516.40     4434.67    237.06 o 
  11   5   1     6474.00     6374.49    405.94 o 
  12   5   1     3877.95     3789.51    422.46 o 
  13   5   1     4009.04     3565.37    583.37 o 
  14   5   1     5594.18     5038.98    321.45 o 
  15   5   1     3627.64     3225.87    386.52 o 
  16   5   1     3692.65     3421.08    252.84 o 
 -14   6   1      769.89      593.87    189.33 o 
 -13   6   1      902.80      713.97    122.85 o 
 -12   6   1      795.94      549.91    108.97 o 
 -11   6   1      322.94      322.53     91.28 o 
 -10   6   1        3.80       29.49     68.44 o 
  -9   6   1      187.75      219.98     74.62 o 
  -8   6   1      198.86      266.74     56.60 o 
  -7   6   1      747.80      730.15     68.10 o 
  -6   6   1     1871.87     1847.27    101.31 o 
  -5   6   1     2354.65     2264.77    113.73 o 
  -4   6   1     3263.26     3255.08    133.90 o 
  -3   6   1     5660.16     5885.41    215.13 o 
  -2   6   1     9050.33     9901.49    310.84 o 
  -1   6   1    10441.08    11669.28    337.90 o 
   0   6   1    12978.39    14625.10    418.76 o 
   1   6   1    12986.48    14447.54    449.37 o 
   2   6   1    13903.86    14799.40    460.63 o 
   3   6   1    15231.99    15914.31    538.39 o 
   4   6   1    13218.74    12961.43    444.45 o 
   5   6   1    10181.45     9866.74    345.74 o 
   6   6   1     6687.15     6570.95    272.15 o 
   7   6   1     6534.01     6620.61    273.59 o 
   8   6   1     4721.44     4521.24    207.59 o 
   9   6   1     2327.97     2436.31    161.49 o 
  10   6   1     2485.06     2588.51    172.89 o 
  11   6   1     1884.82     1647.08    146.56 o 
  12   6   1      993.27      891.91    125.88 o 
  13   6   1      427.88      358.00    141.08 o 
  14   6   1       47.51       20.28    118.39 o 
 -12   7   1     1478.64     1358.87    149.58 o 
 -11   7   1     2153.18     1962.64    162.80 o 
 -10   7   1     2527.00     2280.82    167.29 o 
  -9   7   1     2349.74     2248.59    156.98 o 
  -8   7   1     3172.37     3345.29    188.37 o 
  -7   7   1     2875.66     2854.28    144.93 o 
  -6   7   1     2594.06     2672.73    136.79 o 
  -5   7   1     2781.40     3023.69    144.08 o 
  -4   7   1     2708.49     2859.55    137.47 o 
  -3   7   1     2544.02     2602.77    118.01 o 
  -2   7   1     1526.32     1610.82     97.29 o 
  -1   7   1     1008.33     1230.25     83.82 o 
   0   7   1      803.49     1010.55     75.12 o 
   1   7   1      519.41      590.90     57.44 o 
   2   7   1       69.07       90.23     39.71 o 
   3   7   1      238.19      239.75     45.64 o 
   4   7   1      764.40      860.79     65.36 o 
   5   7   1      777.85      785.72     73.33 o 
   6   7   1      990.12     1020.16    116.18 o 
   7   7   1     1850.76     1757.95    128.51 o 
   8   7   1     1936.75     1992.13    143.12 o 
   9   7   1      783.62      759.20    155.53 o 
  10   7   1     1194.19     1110.56    126.54 o 
  11   7   1     3041.68     3116.56    207.14 o 
  12   7   1     2242.07     2613.50    195.98 o 
  -9   8   1        0.15      -54.52     79.59 o 
  -8   8   1      136.94      203.36     73.34 o 
  -7   8   1      634.90      668.38     90.36 o 
  -6   8   1      904.73      833.85     92.63 o 
  -5   8   1     1469.54     1342.73    110.72 o 
  -4   8   1     3352.44     3474.43    191.89 o 
  -3   8   1     3751.14     3846.53    204.57 o 
  -2   8   1     4140.40     4540.85    230.36 o 
  -1   8   1     5930.10     6616.16    314.65 o 
   0   8   1     6880.74     7950.14    369.61 o 
   1   8   1     8340.50     9285.45    422.75 o 
   2   8   1     8794.11     9758.06    443.13 o 
   3   8   1     7305.78     7387.67    337.96 o 
   4   8   1     7706.90     7435.94    308.70 o 
   5   8   1     7812.44     7341.92    340.63 o 
   6   8   1     6237.24     5790.10    375.97 o 
   7   8   1     4376.88     4302.95    233.67 o 
   8   8   1     2945.96     2833.86    181.91 o 
   9   8   1     2563.47     2453.31    173.67 o 
  -4   9   1      433.60      453.74    123.42 o 
  -3   9   1      371.66      238.93     90.29 o 
  -2   9   1      259.05      155.97     84.91 o 
  -1   9   1      387.08      435.81     93.61 o 
   0   9   1      174.08       84.79     93.42 o 
   1   9   1       84.84      -24.94     81.43 o 
   2   9   1       46.14       15.75     82.07 o 
   3   9   1        4.79      111.37     97.01 o 
   4   9   1       65.53       91.41    101.69 o 
 -18   0   2     5097.84     6290.60    628.94 o 
 -17   0   2     7881.22     9794.74    600.95 o 
 -16   0   2     9436.19    11266.79    939.96 o 
 -15   0   2     9387.69    11827.77    836.64 o 
 -14   0   2    14731.63    17105.12    984.66 o 
 -13   0   2    11597.35    13376.81    563.97 o 
 -12   0   2     5076.26     5803.46    272.93 o 
 -11   0   2     6840.46     7405.84    331.44 o 
 -10   0   2     6002.35     6564.94    299.64 o 
  -9   0   2     4326.98     4037.79    197.86 o 
  -8   0   2     5852.83     4941.17    297.35 o 
  -7   0   2     3339.42     2722.49    335.13 o 
  -6   0   2      501.30      464.88     86.88 o 
  -5   0   2     1267.07     1168.36     83.51 o 
  -4   0   2     7629.74     7081.47    289.96 o 
  -3   0   2    13914.98    13599.24    535.23 o 
  -2   0   2    20293.26    20383.69    794.38 o 
  -1   0   2    29283.14    30205.98   1371.82 o 
   0   0   2    38491.11    37725.32   1465.57 o 
   1   0   2    44442.55    42811.91   1937.52 o 
   2   0   2    61944.51    62048.24   2408.96 o 
   3   0   2    67535.33    67155.57   2614.18 o 
   4   0   2    65117.86    64097.25   2492.51 o 
   5   0   2    57551.12    54581.57   2117.22 o 
   6   0   2    42877.57    38032.63   1949.73 o 
   7   0   2    45499.64    39467.91   1881.20 o 
   8   0   2    39777.98    33448.61   1670.74 o 
   9   0   2    27934.48    21790.32    984.78 o 
  10   0   2    22899.06    18556.30    851.81 o 
  11   0   2    13961.41    13601.23   1141.36 o 
  12   0   2     7723.60     7003.44    619.98 o 
  13   0   2     5145.00     5576.55    656.00 o 
  14   0   2     2158.96     2369.79    423.44 o 
  15   0   2      873.90     1107.01    164.61 o 
  16   0   2      683.60      647.16    146.72 o 
  17   0   2      174.57      188.79    121.90 o 
  18   0   2        5.66       71.00    171.67 o 
 -18   1   2        0.32      106.62    108.36 o 
 -17   1   2       21.11       16.04     83.09 o 
 -16   1   2       22.15       20.77     66.67 o 
 -15   1   2       90.48       -5.66     53.98 o 
 -14   1   2      101.61      218.82     57.38 o 
 -13   1   2      208.11      255.39     58.10 o 
 -12   1   2     1227.27     1393.21    157.50 o 
 -11   1   2     2001.45     2082.14    173.47 o 
 -10   1   2      433.39      457.03     46.08 o 
  -9   1   2     1534.86     1477.90     86.98 o 
  -8   1   2      352.44      350.59     35.23 o 
  -7   1   2     2822.22     3029.35    135.33 o 
  -6   1   2     2670.91     2703.49     91.36 o 
  -5   1   2     1587.82     1530.05     70.19 o 
  -4   1   2     9027.40     8589.18    260.69 o 
  -3   1   2     5036.07     5024.35    168.61 o 
  -2   1   2    15035.01    15430.40    490.27 o 
  -1   1   2     3355.54     3760.39    121.83 o 
   0   1   2     2736.72     3155.20    116.20 o 
   1   1   2     8820.21     9172.52    294.78 o 
   2   1   2      162.15      199.02     23.24 o 
   3   1   2     4793.28     4355.99    169.42 o 
   4   1   2     2219.99     2159.67     75.29 o 
   5   1   2     5110.86     5022.62    149.53 o 
   6   1   2     4462.58     4707.53    177.11 o 
   7   1   2     1091.83     1205.13     52.78 o 
   8   1   2      237.60      268.30     32.04 o 
   9   1   2        3.79       -7.17     28.17 o 
  10   1   2      480.26      473.60     60.32 o 
  11   1   2      371.74      180.55     68.09 o 
  12   1   2       72.65       -2.12     42.82 o 
  13   1   2      183.07      154.81     56.59 o 
  14   1   2      177.36      215.77     62.45 o 
  15   1   2       91.11       12.20     65.97 o 
  16   1   2       55.65       90.33     81.08 o 
  17   1   2       71.27       19.53     80.46 o 
  18   1   2       19.57     -111.27    111.27 o 
 -18   2   2     4349.89     5855.99    413.54 o 
 -17   2   2     5168.84     6388.48    354.08 o 
 -16   2   2     5849.41     7198.66    376.63 o 
 -15   2   2     7552.87     7516.00    475.85 o 
 -14   2   2     7977.74     9387.83    586.59 o 
 -13   2   2     6183.03     6673.97    398.14 o 
 -12   2   2    10643.62     9856.52    688.92 o 
 -11   2   2    12454.42    12202.42    796.95 o 
 -10   2   2     6206.45     6044.54    223.21 o 
  -9   2   2     8441.75     8406.85    269.53 o 
  -8   2   2     6217.38     6257.96    212.78 o 
  -7   2   2      339.48      383.15     29.79 o 
  -6   2   2     1245.62     1383.89     58.57 o 
  -5   2   2    10232.22    10443.47    348.22 o 
  -4   2   2     5805.33     5749.70    196.05 o 
  -3   2   2    12604.10    13318.16    437.55 o 
  -2   2   2    42642.87    45925.25   1611.91 o 
  -1   2   2     2214.90     2156.97     68.54 o 
   0   2   2     7364.95     7596.64    226.97 o 
   1   2   2    58095.49    64551.78   1775.85 o 
   2   2   2    34483.59    36144.14   1080.58 o 
   3   2   2    51581.05    54302.23   1965.07 o 
   4   2   2    70303.37    69218.22   2055.29 o 
   5   2   2    65498.32    64968.89   2073.57 o 
   6   2   2    54827.46    55754.32   1628.69 o 
   7   2   2    35597.47    35112.73   1103.83 o 
   8   2   2    30366.66    29416.05    926.85 o 
   9   2   2    25004.00    24916.05    757.59 o 
  10   2   2    17404.68    16899.69    565.88 o 
  11   2   2    11518.88    10996.92    657.95 o 
  12   2   2     6988.28     5547.99    264.34 o 
  13   2   2     4404.42     4016.12    289.93 o 
  14   2   2     2142.75     2173.50    176.33 o 
  15   2   2      975.87     1156.98    107.35 o 
  16   2   2      412.41      335.76     94.65 o 
  17   2   2      103.45       71.34    105.32 o 
  18   2   2        2.85      103.57    105.83 o 
 -17   3   2      124.26      204.36     94.40 o 
 -16   3   2       97.64       21.35     84.42 o 
 -15   3   2      115.05       62.74     80.02 o 
 -14   3   2      513.01      497.67     94.70 o 
 -13   3   2      460.93      467.35     83.39 o 
 -12   3   2     1085.04     1124.42     98.77 o 
 -11   3   2     4777.27     4829.76    218.50 o 
 -10   3   2     4629.57     4245.14    169.06 o 
  -9   3   2     3209.55     3030.28    128.00 o 
  -8   3   2     4815.48     4252.76    162.25 o 
  -7   3   2     4132.18     3916.17    137.95 o 
  -6   3   2     4224.57     3829.33    152.80 o 
  -5   3   2     6836.84     6436.87    215.72 o 
  -4   3   2     9468.01     9635.82    324.26 o 
  -3   3   2    14471.27    15664.25    472.13 o 
  -2   3   2    10782.13    11948.96    336.73 o 
  -1   3   2     5140.69     5803.74    180.20 o 
   0   3   2     2513.99     2726.78     85.67 o 
   1   3   2     3103.91     3346.16    102.82 o 
   2   3   2     2965.19     3229.24    108.35 o 
   3   3   2     2426.50     2410.33     87.47 o 
   4   3   2     1708.12     1668.81     67.17 o 
   5   3   2      315.32      353.30     28.70 o 
   6   3   2       13.74       15.63     21.05 o 
   7   3   2      619.05      645.01     43.28 o 
   8   3   2      303.17      275.12     37.07 o 
   9   3   2      811.47      849.25     62.52 o 
  10   3   2      767.87      799.62     65.12 o 
  11   3   2       58.56      155.81     58.01 o 
  12   3   2     1385.55     1301.25    120.59 o 
  13   3   2     2439.02     2245.63    139.85 o 
  14   3   2      829.70      825.32    150.10 o 
  15   3   2     1644.00     1694.32    190.74 o 
  16   3   2     1429.82     1597.52    223.16 o 
  17   3   2      914.15     1075.99    150.57 o 
 -17   4   2     3532.10     4441.69    611.06 o 
 -16   4   2     4115.13     4814.92    305.86 o 
 -15   4   2     4060.84     3809.15    230.66 o 
 -14   4   2     4274.28     4212.31    241.68 o 
 -13   4   2     5662.53     5608.92    257.13 o 
 -12   4   2     4291.14     4166.71    205.71 o 
 -11   4   2     4642.57     4386.25    205.88 o 
 -10   4   2     7177.59     7067.06    293.32 o 
  -9   4   2     2353.77     2266.28    132.74 o 
  -8   4   2      946.68      989.40     61.90 o 
  -7   4   2      659.30      704.06     49.88 o 
  -6   4   2      126.01      136.72     26.70 o 
  -5   4   2      595.19      579.30     35.08 o 
  -4   4   2     5361.21     5639.63    180.53 o 
  -3   4   2     6179.05     6349.34    186.45 o 
  -2   4   2     2914.61     2937.02     95.24 o 
  -1   4   2    16027.13    18157.46    546.74 o 
   0   4   2    17248.50    19498.73    517.07 o 
   1   4   2    11239.11    12387.23    353.62 o 
   2   4   2    26531.30    28657.08    798.09 o 
   3   4   2    31018.51    32857.95    915.72 o 
   4   4   2    27656.49    27614.94    837.53 o 
   5   4   2    29519.75    29322.16    886.94 o 
   6   4   2    24207.10    23791.66    727.28 o 
   7   4   2    21332.63    21264.24    705.45 o 
   8   4   2    16585.54    16592.23    557.19 o 
   9   4   2    11647.08    11250.79    460.64 o 
  10   4   2    10246.52    10615.85    455.86 o 
  11   4   2     7067.00     7091.66    459.79 o 
  12   4   2     3838.33     3695.88    257.12 o 
  13   4   2     2307.15     2224.20    174.73 o 
  14   4   2     1441.74     1494.25    213.37 o 
  15   4   2      685.55      713.58    117.66 o 
  16   4   2      212.29       34.74     93.39 o 
  17   4   2       51.86      -93.83     93.83 o 
 -16   5   2       25.55      -95.81     95.81 o 
 -15   5   2      412.44      282.91    109.17 o 
 -14   5   2      738.69      459.82    113.53 o 
 -13   5   2     1000.58     1017.43    125.26 o 
 -12   5   2     1632.80     1659.90    143.47 o 
 -11   5   2     2213.70     2216.05    135.69 o 
 -10   5   2     3780.15     3638.60    178.59 o 
  -9   5   2     6976.68     6497.59    270.48 o 
  -8   5   2     8846.11     8525.83    333.07 o 
  -7   5   2     6237.54     5689.95    257.36 o 
  -6   5   2     7521.21     7184.84    249.63 o 
  -5   5   2     9411.39     9536.49    318.75 o 
  -4   5   2     6741.80     6928.23    222.24 o 
  -3   5   2     6483.47     6617.17    212.35 o 
  -2   5   2     7351.68     7989.18    235.32 o 
  -1   5   2     8365.16     9401.78    273.98 o 
   0   5   2     6438.70     7326.85    217.63 o 
   1   5   2     4581.96     4942.67    153.55 o 
   2   5   2      951.88      908.13     49.81 o 
   3   5   2      319.34      331.80     37.45 o 
   4   5   2     1627.12     1729.12     76.15 o 
   5   5   2       96.89      102.33     29.21 o 
   6   5   2      202.57      227.84     39.48 o 
   7   5   2      601.82      651.88     66.41 o 
   8   5   2      537.88      572.65     72.10 o 
   9   5   2      684.85      689.77     96.95 o 
  10   5   2     4765.17     4928.04    227.21 o 
  11   5   2     2608.03     2713.07    156.55 o 
  12   5   2      561.43      541.36    108.03 o 
  13   5   2     2367.82     2320.78    357.62 o 
  14   5   2     2981.52     2549.93    338.88 o 
  15   5   2     2549.11     2627.11    198.34 o 
 -14   6   2     1684.83     1505.64    156.69 o 
 -13   6   2     1819.99     1708.87    167.49 o 
 -12   6   2     2271.22     2090.07    194.10 o 
 -11   6   2     1178.18     1075.07    120.53 o 
 -10   6   2     1176.28     1084.86     97.63 o 
  -9   6   2     1329.61     1227.29     95.44 o 
  -8   6   2      535.81      579.14     69.44 o 
  -7   6   2      182.71      198.77     51.17 o 
  -6   6   2        1.58        0.99     40.29 o 
  -5   6   2       32.75       57.06     40.07 o 
  -4   6   2      345.66      344.10     73.77 o 
  -3   6   2     1752.74     1746.96     75.88 o 
  -2   6   2     2635.59     2900.13    109.67 o 
  -1   6   2     4160.42     4792.41    162.65 o 
   0   6   2     5621.71     6189.30    207.88 o 
   1   6   2     6936.07     7593.78    250.25 o 
   2   6   2     7566.32     7979.53    261.85 o 
   3   6   2     6519.34     6763.65    227.00 o 
   4   6   2     7613.03     7301.68    267.49 o 
   5   6   2     7823.19     7390.51    300.35 o 
   6   6   2     7776.27     7509.33    304.31 o 
   7   6   2     7224.85     6790.10    285.90 o 
   8   6   2     5992.62     5759.10    253.29 o 
   9   6   2     5067.69     5045.64    242.82 o 
  10   6   2     2432.10     2666.16    177.46 o 
  11   6   2     1686.23     1633.57    145.79 o 
  12   6   2     1304.71      987.20    179.75 o 
  13   6   2      499.89      567.50    118.00 o 
  14   6   2      441.27      182.44    105.72 o 
 -12   7   2     1869.23     1980.10    169.33 o 
 -11   7   2     2774.84     2842.27    225.46 o 
 -10   7   2     4238.04     4382.71    250.24 o 
  -9   7   2     6021.11     6088.95    298.30 o 
  -8   7   2     7260.34     6976.54    285.70 o 
  -7   7   2     9727.52     9356.26    364.70 o 
  -6   7   2     9017.85     8951.20    347.24 o 
  -5   7   2     8446.08     8437.36    326.40 o 
  -4   7   2     9282.35     9585.71    367.68 o 
  -3   7   2     7746.23     8113.20    361.59 o 
  -2   7   2     8125.34     9030.93    396.98 o 
  -1   7   2     7065.48     8049.22    323.10 o 
   0   7   2     5360.49     6207.73    228.17 o 
   1   7   2     3154.06     3624.81    149.15 o 
   2   7   2     2306.17     2368.25    134.43 o 
   3   7   2     1872.86     1970.40    145.33 o 
   4   7   2      650.04      646.92     70.12 o 
   5   7   2      818.46      733.71     74.49 o 
   6   7   2      163.08      125.09     54.43 o 
   7   7   2        7.04       38.24     81.27 o 
   8   7   2      355.16      488.33     89.30 o 
   9   7   2     2705.89     2616.05    176.71 o 
  10   7   2     1544.62     1482.58    139.24 o 
  11   7   2     1912.23     1863.54    162.43 o 
  12   7   2     2733.40     2440.98    190.82 o 
  -9   8   2      487.70      445.22     93.68 o 
  -8   8   2       98.57       33.91     71.10 o 
  -7   8   2        5.08      -16.46     55.79 o 
  -6   8   2        2.09        7.80     61.78 o 
  -5   8   2       91.80      159.67     65.48 o 
  -4   8   2      747.68      823.07     93.91 o 
  -3   8   2      379.82      387.87    115.63 o 
  -2   8   2      119.41      101.74     61.02 o 
  -1   8   2      939.18     1073.19     95.83 o 
   0   8   2     1040.07     1028.01    108.55 o 
   1   8   2      476.35      591.42     80.14 o 
   2   8   2     1372.19     1493.80    110.61 o 
   3   8   2     2169.13     2142.16    135.55 o 
   4   8   2     1724.11     1875.04    128.47 o 
   5   8   2     1966.81     2123.00    127.72 o 
   6   8   2     2117.88     1961.62    126.67 o 
   7   8   2     1952.44     1869.68    144.21 o 
   8   8   2     1367.77     1139.53    122.30 o 
   9   8   2      693.83      675.59    111.51 o 
  -4   9   2     5190.11     5445.60    277.42 o 
  -3   9   2     6797.98     6802.48    380.61 o 
  -2   9   2     5327.73     5692.37    328.45 o 
  -1   9   2     3760.10     4423.84    340.93 o 
   0   9   2     2734.23     2837.26    251.85 o 
   1   9   2     2630.61     2876.20    252.47 o 
   2   9   2     2398.13     2849.79    512.37 o 
   3   9   2      720.87      709.43    118.03 o 
   4   9   2      265.65      179.60     92.74 o 
 -18   1   3      765.83      777.91    120.49 o 
 -17   1   3      268.38      233.93     79.99 o 
 -16   1   3       31.39      121.73     70.78 o 
 -15   1   3       17.22       35.20     59.46 o 
 -14   1   3      552.20      535.89     74.31 o 
 -13   1   3      200.56       96.52     70.15 o 
 -12   1   3      525.80      504.58     87.20 o 
 -11   1   3     4681.00     5111.90    333.90 o 
 -10   1   3    10180.25    10402.53    442.70 o 
  -9   1   3    16885.15    16790.44    477.96 o 
  -8   1   3    24554.60    23589.75    661.01 o 
  -7   1   3    35956.39    35089.97    969.53 o 
  -6   1   3    38972.27    36756.59   1081.54 o 
  -5   1   3    41075.53    38536.66   1210.42 o 
  -4   1   3    53601.28    51386.49   1498.47 o 
  -3   1   3    54956.66    53998.36   1870.21 o 
  -2   1   3   101705.22   102153.63   3184.42 o 
  -1   1   3    83920.45    85013.61   2490.34 o 
   0   1   3    29654.42    29842.52    961.48 o 
   1   1   3    46429.38    47126.73   1381.61 o 
   2   1   3    28140.84    26991.51    792.07 o 
   3   1   3    19046.12    17661.30    520.94 o 
   4   1   3    19519.83    19073.53    602.70 o 
   5   1   3    14971.00    13711.05    446.59 o 
   6   1   3    16976.09    16548.08    467.01 o 
   7   1   3     2776.40     2645.98     90.69 o 
   8   1   3      101.59      102.79     23.99 o 
   9   1   3       16.93       21.50     26.67 o 
  10   1   3     2745.29     2664.79    119.88 o 
  11   1   3     3191.64     3001.87    151.96 o 
  12   1   3     2834.83     2726.71    221.49 o 
  13   1   3     5117.24     4888.29    449.12 o 
  14   1   3     5637.55     4960.28    412.22 o 
  15   1   3     4976.13     5476.83    398.21 o 
  16   1   3     5306.95     6512.27    288.31 o 
  17   1   3     5306.21     6860.09    406.22 o 
  18   1   3     4342.95     6166.34    431.59 o 
 -18   2   3      254.96      646.57    263.34 o 
 -17   2   3      271.27      310.61    140.75 o 
 -16   2   3      676.59      792.79    104.30 o 
 -15   2   3      373.01      463.28     99.13 o 
 -14   2   3     1473.31     1536.12    212.39 o 
 -13   2   3      744.33      698.39     72.88 o 
 -12   2   3      182.71      179.84     53.46 o 
 -11   2   3     1817.80     1628.16    107.80 o 
 -10   2   3      784.54      725.20     61.58 o 
  -9   2   3      338.50      377.18     45.30 o 
  -8   2   3      178.75      176.95     35.14 o 
  -7   2   3      192.95      215.33     26.00 o 
  -6   2   3      694.13      786.68     54.87 o 
  -5   2   3      614.64      624.83     40.44 o 
  -4   2   3      111.14      138.17     22.69 o 
  -3   2   3      107.82      170.99     21.61 o 
  -2   2   3       33.53       37.77     12.80 o 
  -1   2   3      497.46      461.71     24.08 o 
   0   2   3     2828.06     3018.84     93.23 o 
   1   2   3     7101.94     7413.61    222.29 o 
   2   2   3     9898.91    10238.62    332.54 o 
   3   2   3     3798.43     3616.40    159.86 o 
   4   2   3     8484.99     8570.60    311.71 o 
   5   2   3     5616.88     5237.51    204.49 o 
   6   2   3     1100.07      990.50     55.71 o 
   7   2   3     2422.30     2507.96     87.23 o 
   8   2   3     2291.04     2435.25    109.18 o 
   9   2   3     3097.66     3160.79    136.38 o 
  10   2   3     2995.51     3169.04    149.92 o 
  11   2   3     1482.04     1524.93     92.42 o 
  12   2   3     1929.14     1774.81    103.79 o 
  13   2   3     2022.97     1885.26    192.65 o 
  14   2   3     1531.87     1469.92    192.90 o 
  15   2   3      308.26      203.27    111.35 o 
  16   2   3      161.13      238.45     96.67 o 
  17   2   3      218.38      165.60     96.10 o 
  18   2   3       43.53      -48.55    105.44 o 
 -17   3   3      221.03      193.02    103.03 o 
 -16   3   3      114.44      199.02     80.78 o 
 -15   3   3       16.82      -40.18     69.52 o 
 -14   3   3      401.69      304.34     80.08 o 
 -13   3   3     2203.92     2192.72    138.13 o 
 -12   3   3     3832.31     3784.47    164.79 o 
 -11   3   3     3135.96     3453.39    179.93 o 
 -10   3   3     4469.16     4539.23    260.42 o 
  -9   3   3     7283.07     6923.47    246.00 o 
  -8   3   3    15029.62    14686.21    528.27 o 
  -7   3   3    18075.29    16861.12    552.34 o 
  -6   3   3    24310.33    23430.62    760.76 o 
  -5   3   3    43442.93    44236.87   1444.87 o 
  -4   3   3    48136.84    50727.79   1651.56 o 
  -3   3   3    56297.86    59093.33   1916.59 o 
  -2   3   3    40835.57    44184.32   1225.30 o 
  -1   3   3    41614.09    46835.56   1295.55 o 
   0   3   3    46099.60    52421.23   1442.88 o 
   1   3   3    25063.83    27489.03    762.97 o 
   2   3   3    20228.50    20926.50    586.00 o 
   3   3   3    10234.30     9708.03    305.11 o 
   4   3   3    11201.11    10202.35    320.88 o 
   5   3   3    13104.15    12389.27    434.87 o 
   6   3   3     5227.63     4684.47    217.21 o 
   7   3   3     2404.87     2327.17    109.46 o 
   8   3   3      650.50      568.60     51.53 o 
   9   3   3        2.02       19.98     36.31 o 
  10   3   3     1170.57     1380.01     84.06 o 
  11   3   3     3306.19     3440.69    154.03 o 
  12   3   3     2475.92     2606.78    217.67 o 
  13   3   3     2619.65     2520.06    191.48 o 
  14   3   3     2857.62     2817.55    277.62 o 
  15   3   3     3451.82     3275.18    395.66 o 
  16   3   3     3842.38     4100.33    353.94 o 
  17   3   3     3652.90     4244.01    287.62 o 
 -16   4   3     1452.23     1550.19    156.01 o 
 -15   4   3     1763.57     1722.25    164.65 o 
 -14   4   3     2462.04     2545.32    161.70 o 
 -13   4   3     3137.16     2954.29    168.24 o 
 -12   4   3     2287.45     2310.31    141.84 o 
 -11   4   3     3223.46     3188.51    163.05 o 
 -10   4   3     3581.14     3565.74    150.96 o 
  -9   4   3     2342.27     2206.71    104.14 o 
  -8   4   3     5239.42     4923.65    185.05 o 
  -7   4   3     3909.58     3704.14    184.91 o 
  -6   4   3     1958.86     1979.18     89.79 o 
  -5   4   3      826.91      796.34     50.14 o 
  -4   4   3       14.70       16.31     21.07 o 
  -3   4   3       26.22       24.87     21.04 o 
  -2   4   3     3983.55     4526.32    137.62 o 
  -1   4   3     2148.60     2373.81     75.54 o 
   0   4   3       80.96      126.05     21.49 o 
   1   4   3     1377.59     1408.63     52.32 o 
   2   4   3      634.24      662.28     34.95 o 
   3   4   3     2630.90     2636.06    126.98 o 
   4   4   3     2767.71     2631.61    100.69 o 
   5   4   3     5776.03     5516.93    203.33 o 
   6   4   3    10504.32    10600.57    366.03 o 
   7   4   3     7039.94     6952.63    251.83 o 
   8   4   3     8428.68     8102.55    309.99 o 
   9   4   3     4434.94     4580.10    193.99 o 
  10   4   3     4437.78     4554.01    364.28 o 
  11   4   3     4694.44     4659.81    250.97 o 
  12   4   3     1297.22     1414.48    111.69 o 
  13   4   3     1805.14     1802.13    130.76 o 
  14   4   3     1034.33      864.72    105.37 o 
  15   4   3      677.57      649.56    115.43 o 
  16   4   3      637.68      557.58    138.32 o 
 -15   5   3        0.85        4.43     94.06 o 
 -14   5   3        6.33       81.50     91.83 o 
 -13   5   3      263.35      146.43    108.71 o 
 -12   5   3      770.53      812.67     95.56 o 
 -11   5   3     1220.29     1120.78    122.46 o 
 -10   5   3     2009.15     1926.60    150.59 o 
  -9   5   3     3756.48     3530.12    170.49 o 
  -8   5   3     7025.30     6760.66    275.67 o 
  -7   5   3    11361.91    10716.97    364.79 o 
  -6   5   3    14220.28    13620.47    417.74 o 
  -5   5   3    14967.53    14946.78    489.68 o 
  -4   5   3    16715.70    17230.25    555.79 o 
  -3   5   3    14690.45    15822.81    482.74 o 
  -2   5   3    11368.50    12441.29    383.63 o 
  -1   5   3    12188.97    13433.06    385.17 o 
   0   5   3    14772.70    16641.23    505.82 o 
   1   5   3    12243.39    13491.90    453.68 o 
   2   5   3     9511.67     9700.36    309.29 o 
   3   5   3     9053.37     9125.33    293.50 o 
   4   5   3     4801.03     4495.66    172.51 o 
   5   5   3     2927.17     2923.28    126.45 o 
   6   5   3     1493.72     1343.06     77.30 o 
   7   5   3      816.82      763.68     61.57 o 
   8   5   3      380.62      448.90     63.55 o 
   9   5   3      181.29      217.40     71.94 o 
  10   5   3      353.18      391.07     71.88 o 
  11   5   3      924.50      844.35     99.64 o 
  12   5   3     2558.93     2521.47    155.95 o 
  13   5   3     1741.43     1870.71    195.94 o 
  14   5   3     1910.76     1825.91    163.28 o 
  15   5   3     1900.03     1686.10    180.73 o 
 -14   6   3     3212.25     3183.98    219.53 o 
 -13   6   3     3565.67     3523.93    307.29 o 
 -12   6   3     3363.70     3082.02    203.51 o 
 -11   6   3     3281.53     2874.98    163.67 o 
 -10   6   3     2686.17     2450.25    184.62 o 
  -9   6   3     2407.20     2106.73    139.25 o 
  -8   6   3     2165.65     2208.31    135.42 o 
  -7   6   3     2677.18     2605.61    134.49 o 
  -6   6   3     1926.06     1916.69    106.42 o 
  -5   6   3      821.61      844.84     62.74 o 
  -4   6   3      613.33      715.34     54.18 o 
  -3   6   3        1.56       11.40     29.43 o 
  -2   6   3      560.59      652.45     48.30 o 
  -1   6   3     1077.14     1201.69     60.81 o 
   0   6   3     1197.49     1323.61     71.15 o 
   1   6   3     1877.89     1934.12     88.35 o 
   2   6   3     4668.19     4877.99    177.41 o 
   3   6   3     5838.15     5890.45    226.53 o 
   4   6   3     7522.67     7693.03    279.28 o 
   5   6   3     7429.24     7266.22    297.19 o 
   6   6   3     6775.65     6450.40    273.16 o 
   7   6   3     6993.26     6743.85    284.11 o 
   8   6   3     4207.60     4186.46    198.54 o 
   9   6   3     4089.89     4108.17    295.94 o 
  10   6   3     5946.53     5784.48    329.83 o 
  11   6   3     6068.23     6218.23    308.42 o 
  12   6   3     4749.27     5517.90    329.47 o 
  13   6   3     2574.00     2481.39    190.99 o 
  14   6   3     1864.89     1901.20    172.86 o 
 -12   7   3      145.33      173.83    100.14 o 
 -11   7   3      403.60      371.54    103.40 o 
 -10   7   3      823.64      837.01     91.91 o 
  -9   7   3     1079.71      940.25     91.44 o 
  -8   7   3      942.38     1013.73     89.98 o 
  -7   7   3     1570.41     1536.43    128.42 o 
  -6   7   3     3306.36     3358.40    160.34 o 
  -5   7   3     3341.28     3284.20    167.45 o 
  -4   7   3     3449.35     3405.09    181.25 o 
  -3   7   3     5715.90     5970.16    278.65 o 
  -2   7   3     5203.48     5674.85    231.10 o 
  -1   7   3     4110.09     4526.42    192.13 o 
   0   7   3     3401.16     3886.79    158.09 o 
   1   7   3     1638.05     1721.00     99.36 o 
   2   7   3     2341.01     2436.16    124.88 o 
   3   7   3     2603.67     2771.25    155.75 o 
   4   7   3      955.69      906.49     79.71 o 
   5   7   3      539.07      569.34     69.73 o 
   6   7   3      309.48      188.56     59.27 o 
   7   7   3      209.95      184.94     63.35 o 
   8   7   3        0.61       41.23     60.13 o 
   9   7   3      236.54      205.81     72.58 o 
  10   7   3       25.77      138.14     84.95 o 
  11   7   3      109.47      235.40     97.68 o 
  -9   8   3     2390.58     2087.54    155.43 o 
  -8   8   3     1496.84     1398.19    108.44 o 
  -7   8   3     1560.59     1509.23    122.38 o 
  -6   8   3      871.97      820.80     95.29 o 
  -5   8   3      226.02      180.34     68.57 o 
  -4   8   3        6.26      -24.02     57.50 o 
  -3   8   3      242.45       96.05    101.98 o 
  -2   8   3      163.02      249.22     66.75 o 
  -1   8   3      533.50      467.94     74.04 o 
   0   8   3     1937.54     1796.05    144.95 o 
   1   8   3     2151.20     2407.20    162.27 o 
   2   8   3     2988.10     3212.30    178.88 o 
   3   8   3     4192.92     4392.93    225.97 o 
   4   8   3     5428.36     5378.91    265.64 o 
   5   8   3     6573.03     6265.43    302.80 o 
   6   8   3     5598.70     5325.54    265.83 o 
   7   8   3     4726.08     4495.65    218.15 o 
   8   8   3     5488.69     5253.07    313.07 o 
  -3   9   3     1032.87      826.74    100.39 o 
  -2   9   3      680.11      676.00    139.57 o 
  -1   9   3      541.02      617.79    135.62 o 
   0   9   3      525.15      523.76    236.84 o 
   1   9   3      264.27      353.76    118.72 o 
   2   9   3      109.77      128.14    108.62 o 
 -18   0   4     2789.26     2858.36    253.60 o 
 -17   0   4     3792.25     4522.42    340.03 o 
 -16   0   4     7520.39     8562.54    546.73 o 
 -15   0   4     8039.78     8536.59    542.12 o 
 -14   0   4    19893.64    21294.52   1220.39 o 
 -13   0   4    22798.35    22200.36   1264.63 o 
 -12   0   4     9031.35     8361.19    523.52 o 
 -11   0   4    19882.33    17414.75   1118.62 o 
 -10   0   4    21343.66    19755.87   1072.42 o 
  -9   0   4    18525.46    17759.24    961.96 o 
  -8   0   4    24234.24    21767.82    984.81 o 
  -7   0   4    23915.21    22397.05   1016.09 o 
  -6   0   4    55130.59    52521.89   2070.54 o 
  -5   0   4    31363.78    30477.88   1202.43 o 
  -4   0   4    10816.05    10443.92    418.09 o 
  -3   0   4    20729.10    20344.15    798.42 o 
  -2   0   4     5472.33     5542.50    224.43 o 
  -1   0   4      291.53      300.72     25.62 o 
   0   0   4      403.43      406.23     28.92 o 
   1   0   4      402.44      428.89     29.41 o 
   2   0   4    13428.70    12628.26    499.39 o 
   3   0   4     6369.79     5807.45    274.55 o 
   4   0   4     9825.69     9551.97    379.87 o 
   5   0   4    25222.89    24099.59    948.78 o 
   6   0   4    16600.91    15608.45    622.19 o 
   7   0   4    18330.78    16853.32    675.33 o 
   8   0   4    21071.30    20642.81    925.28 o 
   9   0   4    20530.84    18494.36   1117.34 o 
  10   0   4    23908.69    21420.69   1641.21 o 
  11   0   4    19149.55    16996.21   1254.73 o 
  12   0   4    15294.24    14183.63   1539.23 o 
  13   0   4    12016.32    12601.15   1914.36 o 
  14   0   4    13450.45    14331.70   2041.00 o 
  15   0   4     9108.68    10707.25    712.65 o 
  16   0   4     4277.30     4666.40    371.11 o 
  17   0   4     3750.23     4559.63    419.64 o 
  18   0   4     1940.71     2058.31    237.77 o 
 -18   1   4       45.86       73.05     99.88 o 
 -17   1   4       51.19       70.97     74.15 o 
 -16   1   4       11.10      156.09     75.98 o 
 -15   1   4        2.69      -20.16     67.06 o 
 -14   1   4        5.49       27.04     57.88 o 
 -13   1   4        7.88      -24.87     52.47 o 
 -12   1   4       92.97      148.46     62.53 o 
 -11   1   4      261.28      244.55     50.91 o 
 -10   1   4        6.74      -16.48     35.80 o 
  -9   1   4        3.05      -27.43     35.00 o 
  -8   1   4       51.57       45.10     26.28 o 
  -7   1   4     1196.77     1237.74     53.28 o 
  -6   1   4     1789.55     1834.58     71.92 o 
  -5   1   4     1622.15     1571.60     62.21 o 
  -4   1   4      734.71      704.60     35.06 o 
  -3   1   4      709.24      644.30     31.14 o 
  -2   1   4      115.92      107.23     13.89 o 
  -1   1   4      557.88      616.36     34.98 o 
   0   1   4       99.22      108.57     14.19 o 
   1   1   4       71.51       52.21     15.42 o 
   2   1   4       52.92       78.07     16.47 o 
   3   1   4      561.74      582.22     29.11 o 
   4   1   4     1509.75     1501.74     57.93 o 
   5   1   4     2445.35     2386.23     84.44 o 
   6   1   4     1053.60     1011.66     66.29 o 
   7   1   4       15.69      -19.37     19.37 o 
   8   1   4       69.69      117.51     28.31 o 
   9   1   4       38.38       42.87     29.21 o 
  10   1   4      525.80      526.23     55.63 o 
  11   1   4      201.03      147.90     47.98 o 
  12   1   4       13.65      -54.47     54.47 o 
  13   1   4      112.13       -7.42     64.22 o 
  14   1   4        0.66      -43.31     67.08 o 
  15   1   4        7.79      -75.67     75.67 o 
  16   1   4       55.01       13.47     89.34 o 
  17   1   4       26.31       47.70    108.49 o 
  18   1   4      128.24      363.89    127.58 o 
 -18   2   4     1456.86     1788.64    169.82 o 
 -17   2   4     2666.95     3191.33    263.14 o 
 -16   2   4     4675.28     4710.29    265.57 o 
 -15   2   4     6508.88     7290.96    330.67 o 
 -14   2   4     6762.47     7219.91    331.91 o 
 -13   2   4    13706.93    14185.08    681.20 o 
 -12   2   4    18757.29    20041.17    739.35 o 
 -11   2   4    13792.21    13905.25    592.52 o 
 -10   2   4    18842.42    18757.44    613.42 o 
  -9   2   4    17728.94    17263.81    566.50 o 
  -8   2   4    15160.96    14639.63    447.56 o 
  -7   2   4    18829.29    18275.66    598.78 o 
  -6   2   4    13150.71    12092.42    402.09 o 
  -5   2   4    17201.01    16663.88    589.41 o 
  -4   2   4    12942.59    12423.55    374.13 o 
  -3   2   4     5406.92     5111.95    160.82 o 
  -2   2   4     2217.91     2291.29     74.17 o 
  -1   2   4       11.81       44.31     14.40 o 
   0   2   4      521.54      525.85     26.53 o 
   1   2   4     3998.69     4072.78    121.46 o 
   2   2   4     2994.65     2923.40    117.66 o 
   3   2   4    10626.53    10541.78    319.05 o 
   4   2   4    13523.26    13222.31    437.82 o 
   5   2   4    13037.06    12435.92    378.53 o 
   6   2   4    21407.76    21243.59    634.80 o 
   7   2   4    19521.26    18968.30    625.65 o 
   8   2   4    23403.66    22825.07    907.64 o 
   9   2   4    20166.79    19235.63    691.21 o 
  10   2   4    18974.34    19545.01    651.89 o 
  11   2   4    23265.77    22339.73    803.17 o 
  12   2   4    15050.32    13856.50    698.75 o 
  13   2   4    13365.78    10597.13    531.98 o 
  14   2   4     9764.04     7352.93    399.73 o 
  15   2   4     5432.22     5738.76    714.46 o 
  16   2   4     4067.35     4923.66    663.68 o 
  17   2   4     2014.15     2025.06    202.22 o 
 -17   3   4      270.57      221.77    103.09 o 
 -16   3   4      227.12      130.22     86.87 o 
 -15   3   4      237.32      202.56     87.32 o 
 -14   3   4       27.72       57.45     70.27 o 
 -13   3   4       12.91       22.85     53.67 o 
 -12   3   4        0.17       26.00     49.05 o 
 -11   3   4       59.20       18.33     44.42 o 
 -10   3   4       99.24       46.93     39.25 o 
  -9   3   4      891.84      909.76     64.28 o 
  -8   3   4     1335.40     1370.29     68.48 o 
  -7   3   4     2005.59     2082.55     94.92 o 
  -6   3   4     2247.04     2322.98    100.37 o 
  -5   3   4     2675.57     2655.90    108.22 o 
  -4   3   4     6046.21     6014.43    210.37 o 
  -3   3   4     1104.78     1036.46     51.42 o 
  -2   3   4     5430.35     5302.25    180.99 o 
  -1   3   4    23731.44    25402.42    815.77 o 
   0   3   4     4921.17     5273.10    212.91 o 
   1   3   4     7394.65     7632.61    254.60 o 
   2   3   4    13518.03    14709.28    437.78 o 
   3   3   4     2822.19     2678.13    107.59 o 
   4   3   4     1841.48     1708.27     71.72 o 
   5   3   4      851.82      884.16     54.16 o 
   6   3   4     2693.02     2505.24    125.35 o 
   7   3   4     3626.82     3593.65    145.82 o 
   8   3   4      217.99      127.76     38.54 o 
   9   3   4     1274.59     1250.20     77.38 o 
  10   3   4     1491.04     1436.07     88.05 o 
  11   3   4       70.53      111.71     50.06 o 
  12   3   4       50.27       85.76     67.22 o 
  13   3   4        4.02       45.41     64.72 o 
  14   3   4      178.54      136.96     72.69 o 
  15   3   4      250.86      106.13    106.26 o 
  16   3   4      224.69      114.05    124.96 o 
  17   3   4      324.72      287.60    108.96 o 
 -16   4   4     2464.11     2670.77    303.05 o 
 -15   4   4     3361.03     3656.68    250.58 o 
 -14   4   4     5214.40     5447.45    255.20 o 
 -13   4   4     5627.39     6112.75    272.87 o 
 -12   4   4     8754.24     8765.17    358.47 o 
 -11   4   4    11912.33    11670.44    414.12 o 
 -10   4   4     8709.11     8665.00    354.65 o 
  -9   4   4     6419.50     6212.66    227.65 o 
  -8   4   4     7377.45     7169.13    256.23 o 
  -7   4   4     8391.73     7771.64    274.08 o 
  -6   4   4     8032.74     7603.30    265.73 o 
  -5   4   4     6719.78     6139.97    238.77 o 
  -4   4   4     7062.64     6885.40    239.22 o 
  -3   4   4     8328.09     8520.61    269.68 o 
  -2   4   4      866.52      893.09     42.12 o 
  -1   4   4     1425.15     1679.68     63.96 o 
   0   4   4      735.84      863.61     41.69 o 
   1   4   4     1030.40     1047.10     46.54 o 
   2   4   4     3115.85     3050.51    111.26 o 
   3   4   4     5679.77     5639.60    189.06 o 
   4   4   4     7744.84     7272.83    258.95 o 
   5   4   4     7658.24     6817.10    315.71 o 
   6   4   4    11480.77    10837.24    403.16 o 
   7   4   4    14738.74    13998.31    512.00 o 
   8   4   4    12705.95    12479.93    461.86 o 
   9   4   4     9900.38     9286.50    346.91 o 
  10   4   4     8493.14     8489.13    339.80 o 
  11   4   4    10736.34    10737.26    429.28 o 
  12   4   4    12308.82    11988.50    479.21 o 
  13   4   4     8048.60     7926.23    342.53 o 
  14   4   4     5144.23     5733.02    303.29 o 
  15   4   4     4011.34     4253.76    523.61 o 
  16   4   4     2383.31     2628.00    226.95 o 
 -15   5   4      259.84      192.13    104.83 o 
 -14   5   4      141.84      180.74     90.98 o 
 -13   5   4        2.92      -60.23    110.65 o 
 -12   5   4       34.73       27.47     67.22 o 
 -11   5   4      188.29       62.35     58.06 o 
 -10   5   4      422.38      415.12     70.53 o 
  -9   5   4      741.73      792.00     79.09 o 
  -8   5   4     2003.08     1973.84     98.36 o 
  -7   5   4     3700.98     3387.22    139.67 o 
  -6   5   4     4372.59     3955.93    154.89 o 
  -5   5   4     5105.20     4930.14    181.40 o 
  -4   5   4     6794.77     6799.22    236.31 o 
  -3   5   4     8965.58     9082.78    305.13 o 
  -2   5   4    10218.25    11005.61    365.11 o 
  -1   5   4    12605.17    13769.08    422.88 o 
   0   5   4    15996.02    17256.46    529.68 o 
   1   5   4    15908.82    16948.00    522.57 o 
   2   5   4    11358.00    11596.69    395.69 o 
   3   5   4     8111.23     7998.47    283.81 o 
   4   5   4     5181.80     4748.18    196.02 o 
   5   5   4     4176.47     3813.31    236.09 o 
   6   5   4     4361.13     4118.39    168.50 o 
   7   5   4     2437.36     2381.34    114.44 o 
   8   5   4     3156.54     3055.16    165.16 o 
   9   5   4     2408.69     2304.22    149.91 o 
  10   5   4      190.81      184.48     65.86 o 
  11   5   4      146.36      191.28     71.44 o 
  12   5   4       45.42       29.32     70.56 o 
  13   5   4      106.93       88.60     76.61 o 
  14   5   4      196.17      271.06     91.22 o 
  15   5   4      213.67      203.17    105.66 o 
 -13   6   4     2681.53     2628.76    167.48 o 
 -12   6   4     3881.67     3747.17    200.48 o 
 -11   6   4     2804.51     2582.99    152.98 o 
 -10   6   4     2734.08     2350.28    140.28 o 
  -9   6   4     5382.93     5007.68    251.10 o 
  -8   6   4     3706.30     3792.76    204.64 o 
  -7   6   4     3384.29     3363.23    161.23 o 
  -6   6   4     4395.58     4436.39    170.99 o 
  -5   6   4     4387.30     4495.54    170.35 o 
  -4   6   4     4519.09     4575.51    170.63 o 
  -3   6   4      356.65      349.00     43.18 o 
  -2   6   4      446.06      515.13     52.31 o 
  -1   6   4     1355.10     1474.38     82.87 o 
   0   6   4      256.44      284.63     41.69 o 
   1   6   4      585.91      671.11     60.11 o 
   2   6   4      668.05      579.20     54.88 o 
   3   6   4      929.49      902.18     60.82 o 
   4   6   4     1623.99     1545.29    119.03 o 
   5   6   4     3586.13     3415.59    147.91 o 
   6   6   4     3443.71     2876.52    150.68 o 
   7   6   4     3641.67     3401.23    227.56 o 
   8   6   4     2728.21     2713.56    164.18 o 
   9   6   4     4442.60     3980.24    256.99 o 
  10   6   4     5050.92     4711.53    313.35 o 
  11   6   4     2108.68     2025.93    140.72 o 
  12   6   4     2852.86     2922.25    207.55 o 
  13   6   4     2745.71     2620.89    400.59 o 
 -11   7   4       59.17       58.05     71.48 o 
 -10   7   4      229.95      367.60     78.45 o 
  -9   7   4      585.93      517.43     79.46 o 
  -8   7   4     1449.96     1362.34    103.26 o 
  -7   7   4     2469.15     2524.81    137.06 o 
  -6   7   4     3773.62     3784.05    176.26 o 
  -5   7   4     6491.08     6279.19    293.21 o 
  -4   7   4     6902.76     6780.39    312.61 o 
  -3   7   4     6755.96     6951.39    275.90 o 
  -2   7   4     7821.13     8335.34    322.13 o 
  -1   7   4     8446.20     9156.85    351.19 o 
   0   7   4     7768.93     8268.16    355.73 o 
   1   7   4     6766.62     7016.60    308.00 o 
   2   7   4     8809.92     8813.85    345.52 o 
   3   7   4     7862.85     7719.23    306.92 o 
   4   7   4     5356.44     5113.87    253.41 o 
   5   7   4     5102.47     4583.84    210.68 o 
   6   7   4     3969.50     3457.77    176.98 o 
   7   7   4     2704.33     2624.90    150.57 o 
   8   7   4     1057.68      982.20     97.30 o 
   9   7   4      426.75      335.32     80.27 o 
  10   7   4      387.46      290.16    101.12 o 
  11   7   4        5.43       63.76     89.76 o 
  -8   8   4     1250.04     1172.14    117.40 o 
  -7   8   4      999.57      902.43    103.05 o 
  -6   8   4      542.47      473.26     84.63 o 
  -5   8   4      520.88      381.40     78.79 o 
  -4   8   4      100.51      169.18     66.79 o 
  -3   8   4      109.51      132.12     63.74 o 
  -2   8   4      206.21      261.29     80.68 o 
  -1   8   4       78.83      146.49     74.54 o 
   0   8   4       60.72      116.27     59.03 o 
   1   8   4      176.53      162.79    120.55 o 
   2   8   4      473.46      447.38     82.86 o 
   3   8   4      524.61      467.67     82.79 o 
   4   8   4      709.71      645.55    139.86 o 
   5   8   4      504.26      397.67     71.36 o 
   6   8   4      600.15      522.83     87.49 o 
   7   8   4      452.80      332.49     81.73 o 
   8   8   4      844.91      841.81    107.79 o 
 -17   1   5     3634.74     4355.07    238.11 o 
 -16   1   5     3910.83     4289.35    232.86 o 
 -15   1   5     4659.52     4669.11    421.24 o 
 -14   1   5     3702.03     3504.64    223.63 o 
 -13   1   5     3297.29     3471.13    186.39 o 
 -12   1   5     1740.34     1642.98    174.68 o 
 -11   1   5      526.56      499.17     79.17 o 
 -10   1   5       75.85       50.57     40.42 o 
  -9   1   5      156.19       87.20     41.63 o 
  -8   1   5      885.12      911.74     50.78 o 
  -7   1   5     5274.69     5046.24    200.06 o 
  -6   1   5     8027.18     7541.70    237.13 o 
  -5   1   5     9426.04     8526.80    279.38 o 
  -4   1   5    20874.70    19124.72    605.95 o 
  -3   1   5    23897.22    22660.91    668.91 o 
  -2   1   5    26022.51    24872.74    736.32 o 
  -1   1   5    44003.48    44003.62   1292.14 o 
   0   1   5    51428.21    51806.64   1649.21 o 
   1   1   5    48446.76    47892.66   1408.20 o 
   2   1   5    74074.51    73781.40   2160.01 o 
   3   1   5    64931.46    63700.02   1869.17 o 
   4   1   5    41858.48    40238.85   1187.18 o 
   5   1   5    33530.39    32222.15    951.42 o 
   6   1   5    27210.66    25695.70    762.53 o 
   7   1   5    23945.54    21639.37    645.27 o 
   8   1   5    13171.81    12407.68    383.84 o 
   9   1   5    10720.32    10095.24    353.41 o 
  10   1   5    12421.83    11390.68    438.75 o 
  11   1   5     4860.84     4788.49    216.83 o 
  12   1   5     1527.31     1535.85    113.38 o 
  13   1   5      390.45      334.45     77.51 o 
  14   1   5        7.13      -64.44     64.44 o 
  15   1   5       16.52      -82.65     82.65 o 
  16   1   5      292.43      273.44    103.80 o 
  17   1   5      450.62      356.40    120.68 o 
 -17   2   5       24.97       16.00     94.25 o 
 -16   2   5      116.96       87.70     81.17 o 
 -15   2   5       85.80      200.14     70.79 o 
 -14   2   5      304.17      298.10     84.57 o 
 -13   2   5     2835.34     2912.07    160.76 o 
 -12   2   5     1521.22     1664.93    123.76 o 
 -11   2   5      512.29      535.06     61.10 o 
 -10   2   5      932.43      944.96     69.32 o 
  -9   2   5      728.23      743.41     75.35 o 
  -8   2   5      692.03      612.96     73.63 o 
  -7   2   5      288.62      264.99     38.11 o 
  -6   2   5     1727.72     1645.84     78.89 o 
  -5   2   5     4802.38     4845.84    159.45 o 
  -4   2   5     3116.44     3104.12    117.04 o 
  -3   2   5     2243.98     2144.85     78.97 o 
  -2   2   5     1197.43     1093.19     43.91 o 
  -1   2   5     1268.35     1343.45     51.03 o 
   0   2   5      899.57      943.47     39.19 o 
   1   2   5       94.36       87.14     16.90 o 
   2   2   5      128.81      155.78     17.95 o 
   3   2   5      541.95      595.27     33.59 o 
   4   2   5       52.06       59.25     18.76 o 
   5   2   5      346.98      368.02     28.58 o 
   6   2   5      714.35      673.58     48.06 o 
   7   2   5       52.77       11.08     31.67 o 
   8   2   5      265.35      255.32     42.79 o 
   9   2   5      460.89      436.87     51.29 o 
  10   2   5      682.22      618.00     62.13 o 
  11   2   5     2077.12     2225.90    130.25 o 
  12   2   5     1236.19     1293.86    104.70 o 
  13   2   5      454.86      371.34     80.38 o 
  14   2   5      822.26      665.28     96.79 o 
  15   2   5      677.50      488.92    115.34 o 
  16   2   5      329.13      144.87    147.23 o 
  17   2   5      214.65      348.49    134.40 o 
 -16   3   5     3416.15     3887.50    257.67 o 
 -15   3   5     3531.72     3717.46    304.38 o 
 -14   3   5     2894.21     3190.06    203.01 o 
 -13   3   5     1351.14     1525.17    100.68 o 
 -12   3   5     1430.22     1562.60    113.99 o 
 -11   3   5      798.60      886.88     83.01 o 
 -10   3   5      363.94      365.74     56.65 o 
  -9   3   5       22.82       -9.23     35.23 o 
  -8   3   5      285.00      290.41     43.44 o 
  -7   3   5      660.38      641.25     55.13 o 
  -6   3   5     3727.11     3506.51    138.54 o 
  -5   3   5     5878.02     5807.96    207.58 o 
  -4   3   5     8976.77     8502.37    290.40 o 
  -3   3   5     9965.62     9690.94    298.65 o 
  -2   3   5     7644.83     7378.38    217.50 o 
  -1   3   5    23349.86    22668.75    716.90 o 
   0   3   5    27266.38    27365.71    877.69 o 
   1   3   5    34271.62    35036.82   1026.45 o 
   2   3   5    34574.41    34719.91   1109.33 o 
   3   3   5    30290.08    28776.02    932.07 o 
   4   3   5    31393.85    30298.01    914.05 o 
   5   3   5    14038.56    13309.69    445.45 o 
   6   3   5    11177.40    10544.09    360.78 o 
   7   3   5     9239.58     9091.87    318.88 o 
   8   3   5     7393.64     7093.94    299.79 o 
   9   3   5     7663.50     7566.24    402.19 o 
  10   3   5     2465.80     2530.15    124.07 o 
  11   3   5     2147.06     2272.46    127.40 o 
  12   3   5     1326.67     1331.76     95.19 o 
  13   3   5      445.15      505.23     84.03 o 
  14   3   5       70.72      -81.84     81.84 o 
  15   3   5      207.17      187.05     97.96 o 
  16   3   5      190.71       73.83     99.70 o 
 -16   4   5      756.26      884.82    123.62 o 
 -15   4   5      784.41      619.01    111.73 o 
 -14   4   5      624.03      665.91     96.27 o 
 -13   4   5     1739.52     1793.78    128.29 o 
 -12   4   5     2521.06     2619.16    131.39 o 
 -11   4   5     2932.05     2886.57    134.60 o 
 -10   4   5     5379.53     5120.93    205.84 o 
  -9   4   5     5482.24     5422.19    207.45 o 
  -8   4   5     5214.48     4969.98    224.63 o 
  -7   4   5     6263.51     5719.05    210.13 o 
  -6   4   5     5724.50     5428.87    200.52 o 
  -5   4   5     5279.30     5218.59    191.52 o 
  -4   4   5     2693.06     2587.60    108.82 o 
  -3   4   5     2562.44     2596.04    124.36 o 
  -2   4   5     3051.14     2953.55    116.54 o 
  -1   4   5      680.43      725.88     40.24 o 
   0   4   5      844.21      805.85     53.22 o 
   1   4   5     1100.16     1098.13     75.76 o 
   2   4   5     1006.19     1013.54     79.21 o 
   3   4   5      487.21      469.47     44.00 o 
   4   4   5       46.50        6.54     30.43 o 
   5   4   5      732.80      657.68     53.21 o 
   6   4   5     1646.28     1476.58     81.55 o 
   7   4   5     2038.06     1981.95    100.39 o 
   8   4   5     4425.92     4279.61    175.96 o 
   9   4   5     3245.07     3219.50    179.54 o 
  10   4   5      935.82     1117.58    108.05 o 
  11   4   5     2204.81     2344.61    125.70 o 
  12   4   5     2179.94     2239.80    143.95 o 
  13   4   5     1611.05     1751.55    146.25 o 
  14   4   5     2151.62     2253.86    211.73 o 
  15   4   5     1836.28     1741.80    302.85 o 
 -14   5   5     1369.69     1428.66    128.83 o 
 -13   5   5     1509.95     1429.36    121.11 o 
 -12   5   5      756.04      788.53     94.93 o 
 -11   5   5      476.78      333.19     72.00 o 
 -10   5   5       41.86       61.52     57.90 o 
  -9   5   5       16.17      -32.18     40.58 o 
  -8   5   5      432.16      386.00     51.30 o 
  -7   5   5     1701.65     1686.60     95.18 o 
  -6   5   5     1565.56     1508.58     81.02 o 
  -5   5   5     4240.24     4152.70    160.75 o 
  -4   5   5     3463.28     3456.45    137.44 o 
  -3   5   5     4737.07     4798.64    176.78 o 
  -2   5   5    11277.79    11374.33    378.33 o 
  -1   5   5     7099.49     8030.64    303.98 o 
   0   5   5    14390.66    14919.25    503.82 o 
   1   5   5    16632.20    17087.12    564.50 o 
   2   5   5    12218.73    12406.97    420.17 o 
   3   5   5    14014.18    13238.05    445.90 o 
   4   5   5     9413.73     8936.92    309.75 o 
   5   5   5    10196.46     8998.05    446.67 o 
   6   5   5     8229.04     7488.63    339.21 o 
   7   5   5     6097.51     5616.03    231.93 o 
   8   5   5     6792.84     6069.86    278.29 o 
   9   5   5     3171.41     3245.04    151.42 o 
  10   5   5     1675.12     1764.87    122.71 o 
  11   5   5      753.73      690.39    127.96 o 
  12   5   5      270.35      243.83     82.54 o 
  13   5   5       63.84       47.47     77.98 o 
  14   5   5        2.42      -22.84     81.84 o 
 -13   6   5     1994.09     1793.94    141.54 o 
 -12   6   5     3050.44     2970.40    174.55 o 
 -11   6   5     4619.14     4610.16    222.72 o 
 -10   6   5     5413.69     5093.16    235.19 o 
  -9   6   5     5132.88     4566.87    252.58 o 
  -8   6   5     4135.73     4001.63    258.16 o 
  -7   6   5     4263.82     3970.99    162.84 o 
  -6   6   5     5310.48     5162.83    196.21 o 
  -5   6   5     4664.89     4602.71    177.76 o 
  -4   6   5     5436.28     5468.98    222.46 o 
  -3   6   5     7817.42     8112.38    312.74 o 
  -2   6   5     5956.32     6035.14    240.39 o 
  -1   6   5     2430.99     2532.94    120.84 o 
   0   6   5      483.27      479.72     59.24 o 
   1   6   5       87.72       60.81     42.88 o 
   2   6   5       52.90       90.96     56.68 o 
   3   6   5       33.76       20.04     39.32 o 
   4   6   5      224.80      142.93     45.13 o 
   5   6   5      301.70      218.43     49.60 o 
   6   6   5      853.92      742.23     70.77 o 
   7   6   5     1981.70     1752.56    156.12 o 
   8   6   5     2900.40     2583.26    216.04 o 
   9   6   5     2785.71     2600.72    179.92 o 
  10   6   5     2179.32     2238.95    146.64 o 
  11   6   5     2237.23     2277.89    180.95 o 
  12   6   5     2910.04     3061.66    185.54 o 
 -10   7   5       11.13       39.67     70.18 o 
  -9   7   5       62.71      -52.18     61.77 o 
  -8   7   5      110.12      137.10     64.25 o 
  -7   7   5      324.20      272.15     66.22 o 
  -6   7   5      620.38      633.37     82.55 o 
  -5   7   5      607.60      586.86     78.10 o 
  -4   7   5      579.05      651.70     66.02 o 
  -3   7   5     2289.28     2300.49    119.20 o 
  -2   7   5     4676.03     4898.62    231.43 o 
  -1   7   5     3310.75     3686.99    185.77 o 
   0   7   5     3428.97     3693.15    187.78 o 
   1   7   5     5413.59     5501.71    253.92 o 
   2   7   5     4664.44     4741.28    225.42 o 
   3   7   5     3470.18     3571.75    168.84 o 
   4   7   5     3221.16     3045.20    154.04 o 
   5   7   5     3364.92     2835.95    239.22 o 
   6   7   5     2814.01     2358.32    240.81 o 
   7   7   5     1490.17     1305.16    116.00 o 
   8   7   5      936.15      918.31     96.73 o 
   9   7   5      743.87      649.23     93.52 o 
  10   7   5      618.96      404.32    136.01 o 
  -7   8   5     3278.07     3005.09    184.29 o 
  -6   8   5     3316.37     3350.25    194.42 o 
  -5   8   5     3906.61     3641.28    180.13 o 
  -4   8   5     4158.89     4223.28    262.78 o 
  -3   8   5     2755.54     2747.87    193.35 o 
  -2   8   5     1897.78     2019.97    221.59 o 
  -1   8   5     1805.46     1709.64    120.62 o 
   0   8   5     1092.48     1225.84    102.17 o 
   1   8   5      221.99      176.49     63.78 o 
   2   8   5        5.33      -63.30     63.30 o 
   3   8   5        0.37      -17.69     62.66 o 
   4   8   5       46.72        6.71     65.43 o 
   5   8   5      511.48      600.46     89.20 o 
   6   8   5      860.66      697.47    120.84 o 
   7   8   5     1501.48     1346.99    109.24 o 
 -17   0   6      177.18       59.43    125.70 o 
 -16   0   6      401.32      316.25    190.75 o 
 -15   0   6     1502.38     1607.11    366.66 o 
 -14   0   6     1339.75     1339.23    176.06 o 
 -13   0   6     2162.57     1884.75    303.08 o 
 -12   0   6     8343.91     7145.99   1033.22 o 
 -11   0   6    10400.69     6181.28    629.47 o 
  -9   0   6    22492.58    22577.46   1213.93 o 
  -8   0   6    23670.66    22782.34   1220.32 o 
  -7   0   6    25221.75    21827.39   1339.66 o 
  -6   0   6    24675.11    23101.02    923.06 o 
  -5   0   6    23056.51    21208.14    847.03 o 
  -4   0   6    29611.21    28154.43   1109.83 o 
  -3   0   6    28263.95    26765.86   1053.87 o 
  -2   0   6    27317.37    26856.29   1054.26 o 
  -1   0   6    23641.62    23209.67    912.04 o 
   0   0   6    23986.39    23809.33    936.42 o 
   1   0   6    12583.73    12260.01    486.86 o 
   2   0   6     7427.93     7393.29    301.79 o 
   3   0   6     4293.92     4226.16    180.83 o 
   4   0   6      161.97      214.93     29.85 o 
   5   0   6        6.90       30.50     24.34 o 
   6   0   6     1260.49     1274.71     88.20 o 
   7   0   6     2070.55     2114.06    130.53 o 
   8   0   6     4253.41     4131.22    288.60 o 
   9   0   6     7692.57     7558.63    377.27 o 
  10   0   6     3025.10     2694.33    247.15 o 
  11   0   6     6142.33     5259.52    670.80 o 
  12   0   6     8284.75     6633.51    473.40 o 
  13   0   6     5718.01     5171.29    728.55 o 
  14   0   6     9026.93     6770.48    671.86 o 
  15   0   6     8163.08     8423.87   1380.80 o 
  16   0   6     8299.41    10154.02    947.38 o 
  17   0   6     6060.83     7554.23    553.70 o 
 -17   1   6      124.66      178.50     91.36 o 
 -16   1   6       40.11      129.74     82.49 o 
 -15   1   6       57.70       93.06     78.13 o 
 -14   1   6       13.04       14.11     76.32 o 
 -13   1   6      498.35      494.07     99.42 o 
 -12   1   6      987.44      935.50    147.96 o 
 -11   1   6      338.54      253.70     58.45 o 
 -10   1   6      603.97      657.39     66.45 o 
  -9   1   6      251.90      207.65     55.53 o 
  -8   1   6      406.77      393.34     56.82 o 
  -7   1   6      122.09      151.81     28.32 o 
  -6   1   6      816.21      844.65     50.13 o 
  -5   1   6      109.97      124.84     23.63 o 
  -4   1   6      106.24      117.71     17.93 o 
  -3   1   6      267.69      241.83     21.63 o 
  -2   1   6      156.43      157.21     19.57 o 
  -1   1   6       39.09       26.47     16.28 o 
   0   1   6      584.19      621.40     31.71 o 
   1   1   6      895.90     1092.55     44.02 o 
   2   1   6      100.42      157.85     20.01 o 
   3   1   6     2660.52     2784.63     90.67 o 
   4   1   6      578.95      587.88     38.18 o 
   5   1   6     1423.77     1381.75     59.23 o 
   6   1   6      483.23      536.37     36.63 o 
   7   1   6      721.51      695.44     43.85 o 
   8   1   6     1089.50     1140.74     77.81 o 
   9   1   6      699.37      623.64     73.49 o 
  10   1   6       10.89      -47.76     47.76 o 
  11   1   6      746.54      645.85     78.56 o 
  12   1   6       83.78       57.19     83.51 o 
  13   1   6       99.39      -54.05     73.01 o 
  14   1   6       15.09      -87.18     87.18 o 
  15   1   6       61.14     -109.42    109.42 o 
  16   1   6        0.63      -36.31    103.40 o 
  17   1   6       37.24      193.37    110.72 o 
 -17   2   6       44.32        8.61     82.35 o 
 -16   2   6      637.77      823.01    110.05 o 
 -15   2   6      808.36      622.83    177.43 o 
 -14   2   6      660.46      680.91     86.32 o 
 -13   2   6     3879.58     3952.08    223.24 o 
 -12   2   6     5285.18     5561.69    236.84 o 
 -11   2   6     7174.94     7121.41    327.15 o 
 -10   2   6    15258.52    15463.79    477.15 o 
  -9   2   6    19068.79    19138.84    645.94 o 
  -8   2   6    24261.79    22702.18    806.81 o 
  -7   2   6    22853.66    21661.51    704.46 o 
  -6   2   6    23161.39    21316.89    694.05 o 
  -5   2   6    30385.93    28761.98    924.97 o 
  -4   2   6    23368.33    22478.56    711.48 o 
  -3   2   6    22944.41    22616.19    718.78 o 
  -2   2   6    26113.28    26100.66    772.71 o 
  -1   2   6    20953.39    20903.32    583.82 o 
   0   2   6    13610.86    13574.00    383.16 o 
   1   2   6    10472.00    10138.46    289.46 o 
   2   2   6     8276.30     8158.38    235.43 o 
   3   2   6     5150.57     5094.56    163.75 o 
   4   2   6     3799.54     3959.55    133.52 o 
   5   2   6      925.66      973.20     55.87 o 
   6   2   6      104.90      114.02     35.39 o 
   7   2   6      524.17      509.88     47.52 o 
   8   2   6     2782.41     2671.83    120.00 o 
   9   2   6     7249.95     7092.48    261.89 o 
  10   2   6     5979.13     6004.93    262.34 o 
  11   2   6     4484.34     4502.92    210.80 o 
  12   2   6     6144.64     6338.70    367.67 o 
  13   2   6     5553.77     5783.97    459.07 o 
  14   2   6     4173.01     3619.38    270.87 o 
  15   2   6     5249.97     4962.39    500.58 o 
  16   2   6     4776.25     4802.65    429.79 o 
 -16   3   6      742.87      852.58    116.61 o 
 -15   3   6      914.61      957.13    100.16 o 
 -14   3   6      924.31     1070.88    141.00 o 
 -13   3   6      704.36      709.34     83.78 o 
 -12   3   6     1108.84     1231.37     96.06 o 
 -11   3   6      737.66      744.61     68.87 o 
 -10   3   6      237.63      218.96     45.06 o 
  -9   3   6      139.17      103.03     42.17 o 
  -8   3   6      176.28      158.96     41.62 o 
  -7   3   6      233.97      195.41     46.68 o 
  -6   3   6        6.14      -17.83     30.17 o 
  -5   3   6       15.57      -25.63     28.41 o 
  -4   3   6       17.70        1.87     27.84 o 
  -3   3   6      950.24      915.97     54.76 o 
  -2   3   6     1876.01     1941.76     77.07 o 
  -1   3   6     3453.48     3523.20    113.72 o 
   0   3   6     2537.32     2515.70     87.25 o 
   1   3   6     1993.85     1915.35     70.32 o 
   2   3   6     3852.97     3855.39    144.83 o 
   3   3   6     3931.92     3852.46    151.75 o 
   4   3   6     4709.49     4427.74    193.16 o 
   5   3   6     3446.95     3302.90    133.80 o 
   6   3   6     4666.86     4318.85    165.83 o 
   7   3   6     4892.04     4733.58    182.35 o 
   8   3   6     1202.59     1178.28     74.99 o 
   9   3   6     1745.61     1804.59    107.09 o 
  10   3   6     1877.60     1979.71    153.71 o 
  11   3   6     1059.59     1182.00     86.93 o 
  12   3   6     1423.66     1503.77    144.65 o 
  13   3   6      616.10      716.39    100.04 o 
  14   3   6      259.23      198.29     83.26 o 
  15   3   6      111.83       29.05     95.18 o 
  16   3   6       34.26      -92.51     92.51 o 
 -15   4   6      660.56      877.41    118.95 o 
 -14   4   6     1802.44     1871.30    154.03 o 
 -13   4   6     1091.50     1222.97     93.59 o 
 -12   4   6     2390.12     2473.65    127.23 o 
 -11   4   6     5755.72     5810.41    284.59 o 
 -10   4   6     6603.32     6345.09    296.99 o 
  -9   4   6     9916.64     9359.67    334.52 o 
  -8   4   6    11946.16    11198.10    382.26 o 
  -7   4   6    13674.45    13119.65    438.52 o 
  -6   4   6    15340.74    14639.24    487.96 o 
  -5   4   6    11693.30    11187.19    380.71 o 
  -4   4   6    13382.90    12889.42    433.94 o 
  -3   4   6    15429.09    15299.08    554.89 o 
  -2   4   6    13098.28    13304.53    486.39 o 
  -1   4   6    12390.21    12602.33    461.08 o 
   0   4   6    10044.81    10059.63    336.38 o 
   1   4   6     6580.90     6844.17    256.40 o 
   2   4   6     4066.83     3929.93    193.36 o 
   3   4   6     2534.34     2364.14    119.35 o 
   4   4   6      858.98      827.41     58.81 o 
   5   4   6      116.07       95.67     37.51 o 
   6   4   6       20.31       44.90     36.16 o 
   7   4   6      693.21      685.46     85.07 o 
   8   4   6     2054.86     1938.99    103.11 o 
   9   4   6     1349.51     1413.75     89.84 o 
  10   4   6     2770.38     2716.48    200.30 o 
  11   4   6     3739.86     3637.92    168.41 o 
  12   4   6     2755.99     2776.93    145.33 o 
  13   4   6     3056.49     3336.84    256.66 o 
  14   4   6     3147.79     2906.40    205.46 o 
  15   4   6     3391.72     3697.87    468.35 o 
 -14   5   6     1982.47     1938.83    145.57 o 
 -13   5   6     1209.27     1117.48    111.91 o 
 -12   5   6      762.27      771.73     91.11 o 
 -11   5   6      333.42      283.84     72.83 o 
 -10   5   6      602.61      631.46     85.54 o 
  -9   5   6      629.71      597.48     62.31 o 
  -8   5   6       68.93       89.10     42.61 o 
  -7   5   6       28.56       45.31     41.11 o 
  -6   5   6        0.39       12.75     37.61 o 
  -5   5   6       19.02       -0.70     35.70 o 
  -4   5   6     2264.92     2161.00    100.39 o 
  -3   5   6     5545.53     5615.62    205.18 o 
  -2   5   6      455.80      553.09     51.42 o 
  -1   5   6     1950.11     2042.95    101.50 o 
   0   5   6     7814.26     8024.29    341.79 o 
   1   5   6     5405.64     5647.31    249.78 o 
   2   5   6     5871.79     5725.71    240.99 o 
   3   5   6     7238.84     7046.88    287.27 o 
   4   5   6    10191.18     9737.22    340.33 o 
   5   5   6     8357.98     7790.36    319.86 o 
   6   5   6     4331.57     4217.93    159.86 o 
   7   5   6     4792.99     4355.50    181.29 o 
   8   5   6     5722.57     5386.03    237.98 o 
   9   5   6     4906.96     4637.50    200.78 o 
  10   5   6     3468.37     3196.54    178.92 o 
  11   5   6     2509.76     2987.66    172.07 o 
  12   5   6     1094.34     1384.70    155.64 o 
  13   5   6      716.57      818.45    111.27 o 
 -12   6   6      812.66      724.78    101.41 o 
 -11   6   6     1385.70     1317.19    113.08 o 
 -10   6   6     2290.77     2180.81    137.57 o 
  -9   6   6     3086.64     2890.14    168.25 o 
  -8   6   6     4027.10     3513.46    176.56 o 
  -7   6   6     4965.38     4628.89    184.26 o 
  -6   6   6     4467.49     4316.85    187.99 o 
  -5   6   6     4560.63     4577.05    194.96 o 
  -4   6   6     4251.14     4455.76    190.03 o 
  -3   6   6     3041.04     3358.06    170.49 o 
  -2   6   6     3935.74     4037.50    195.41 o 
  -1   6   6     3258.40     3229.89    164.86 o 
   0   6   6     2932.15     3015.04    155.72 o 
   1   6   6     2895.03     2748.03    144.60 o 
   2   6   6     1082.22     1116.73     83.48 o 
   3   6   6      498.24      558.16     62.46 o 
   4   6   6       28.04       69.56     43.72 o 
   5   6   6       87.48       82.96     46.00 o 
   6   6   6      245.92      177.68     51.09 o 
   7   6   6      778.63      695.34     70.55 o 
   8   6   6      511.27      489.42     82.89 o 
   9   6   6      790.59      814.78    108.18 o 
  10   6   6     1584.94     1548.35    123.56 o 
  11   6   6     1097.04     1196.96    117.75 o 
  12   6   6     1209.97     1414.26    130.71 o 
  -9   7   6      587.40      456.58     84.38 o 
  -8   7   6      679.75      792.82    157.90 o 
  -7   7   6       25.50       12.15     63.84 o 
  -6   7   6       66.85      126.68     67.91 o 
  -5   7   6      761.94      646.86     69.15 o 
  -4   7   6     1045.30     1102.88    135.98 o 
  -3   7   6      550.65      658.54     78.26 o 
  -2   7   6     2378.84     2305.57    135.10 o 
  -1   7   6     1460.35     1646.25    123.89 o 
   0   7   6     1398.37     1449.39    104.81 o 
   1   7   6     4450.24     4507.88    218.39 o 
   2   7   6     5510.64     5625.81    261.55 o 
   3   7   6     7712.36     7271.21    322.18 o 
   4   7   6     6680.82     6410.21    292.03 o 
   5   7   6     5518.62     5046.83    258.74 o 
   6   7   6     5976.55     5347.83    454.58 o 
   7   7   6     4155.82     3665.49    363.27 o 
   8   7   6     3453.11     3175.87    308.91 o 
   9   7   6     3620.30     3207.17    275.68 o 
  -5   8   6     1053.50     1252.57    156.86 o 
  -4   8   6     1189.06     1325.68    137.91 o 
  -3   8   6     1096.59     1231.36    230.04 o 
  -2   8   6      421.54      434.25     87.88 o 
  -1   8   6      437.84      566.63     81.24 o 
   0   8   6      448.11      677.29     84.51 o 
   1   8   6      434.60      380.52     84.89 o 
   2   8   6      446.01      414.31     74.93 o 
   3   8   6      139.18      123.27     73.61 o 
   4   8   6       34.69      -49.99     64.83 o 
   5   8   6        1.12      -65.63     65.63 o 
 -16   1   7     4506.17     5087.35    305.70 o 
 -15   1   7     6128.31     6556.08    485.49 o 
 -14   1   7     5841.17     6222.98    343.38 o 
 -13   1   7     5675.45     5958.19    389.77 o 
 -12   1   7     8853.37     8594.07    432.81 o 
 -11   1   7     9116.68     9201.09    389.27 o 
 -10   1   7     8641.50     7919.56    386.12 o 
  -9   1   7     7790.21     7151.33    339.38 o 
  -8   1   7     7767.80     7097.69    345.28 o 
  -7   1   7     7364.90     7075.51    267.71 o 
  -6   1   7     2071.71     1881.06     86.16 o 
  -5   1   7      852.19      745.76     43.37 o 
  -4   1   7      344.01      388.02     47.52 o 
  -3   1   7     1055.89     1043.34     45.98 o 
  -2   1   7     2194.30     2168.11     76.71 o 
  -1   1   7     3417.11     3518.86    112.00 o 
   0   1   7     9121.70     8781.50    254.51 o 
   1   1   7     7019.60     6725.49    198.10 o 
   2   1   7     6586.50     6138.92    181.90 o 
   3   1   7    12157.92    11945.85    363.22 o 
   4   1   7    18137.90    17311.79    520.70 o 
   5   1   7    22271.41    21322.08    638.68 o 
   6   1   7    22886.61    22129.49    664.84 o 
   7   1   7    26539.00    25434.68    913.50 o 
   8   1   7    24494.48    23358.38    836.33 o 
   9   1   7    16844.79    16263.04    599.57 o 
  10   1   7    11851.93    10976.19    424.43 o 
  11   1   7     9206.66     8785.10    355.50 o 
  12   1   7     8043.87     7497.91    512.32 o 
  13   1   7     5546.86     4872.67    344.61 o 
  14   1   7     3462.42     3163.53    362.29 o 
  15   1   7     2369.99     2446.81    309.28 o 
  16   1   7     1463.77     1663.68    215.21 o 
 -16   2   7        2.27        5.54     82.50 o 
 -15   2   7       93.26      148.35     82.41 o 
 -14   2   7      172.60      155.57     78.98 o 
 -13   2   7      151.75       82.53     60.09 o 
 -12   2   7      449.63      477.02     70.41 o 
 -11   2   7      309.46      404.16     67.33 o 
 -10   2   7      231.46      229.35     54.74 o 
  -9   2   7      981.37      966.90     70.44 o 
  -8   2   7      930.21      935.23     65.72 o 
  -7   2   7     1306.74     1283.00     72.02 o 
  -6   2   7     2371.08     2244.00    100.51 o 
  -5   2   7     2865.84     2673.43    112.89 o 
  -4   2   7     3948.73     3592.48    124.90 o 
  -3   2   7     2245.42     2218.60    108.32 o 
  -2   2   7     3514.23     3424.80    118.93 o 
  -1   2   7     4247.77     4183.04    140.55 o 
   0   2   7     4149.63     4372.66    135.48 o 
   1   2   7     2631.06     2603.62     88.92 o 
   2   2   7      553.68      536.48     35.76 o 
   3   2   7     1578.56     1651.97     67.78 o 
   4   2   7      920.22      931.28     55.25 o 
   5   2   7      777.36      854.92     55.59 o 
   6   2   7      418.25      414.24     43.86 o 
   7   2   7      604.52      626.88     53.17 o 
   8   2   7     1957.09     1864.24    108.17 o 
   9   2   7       74.12       40.81     50.69 o 
  10   2   7      304.51      260.15     63.61 o 
  11   2   7        3.36       -1.56     58.55 o 
  12   2   7      203.80      143.06     71.96 o 
  13   2   7       16.76      -16.90     70.16 o 
  14   2   7       95.34      -19.79     93.22 o 
  15   2   7       46.69       58.66    100.89 o 
 -15   3   7     3552.36     4408.56    233.38 o 
 -14   3   7     5676.99     6565.96    415.41 o 
 -13   3   7     6304.64     6818.21    283.45 o 
 -12   3   7     5567.27     5957.53    253.66 o 
 -11   3   7     5184.76     5247.90    227.62 o 
 -10   3   7     4907.85     4670.59    187.13 o 
  -9   3   7     5602.43     5174.87    201.26 o 
  -8   3   7     4567.77     4398.56    173.67 o 
  -7   3   7     3037.48     2905.96    125.79 o 
  -6   3   7     2737.74     2561.98    115.30 o 
  -5   3   7     1770.86     1609.68     82.00 o 
  -4   3   7      116.07      144.78     34.62 o 
  -3   3   7      751.24      777.28     53.38 o 
  -2   3   7     1549.05     1609.35     76.76 o 
  -1   3   7     1548.56     1541.39     66.79 o 
   0   3   7     3175.01     3309.12    109.52 o 
   1   3   7     6980.97     6842.91    218.51 o 
   2   3   7    10303.71     9893.87    336.35 o 
   3   3   7    11901.56    11465.72    387.80 o 
   4   3   7    15576.20    15079.49    500.12 o 
   5   3   7    17242.97    16146.86    536.72 o 
   6   3   7    15603.01    14469.60    486.86 o 
   7   3   7    12155.49    11585.99    401.62 o 
   8   3   7     9669.74     9779.98    346.46 o 
   9   3   7    11186.50    10957.88    432.44 o 
  10   3   7    10976.59    11094.19    590.48 o 
  11   3   7     9027.47     8759.14    783.90 o 
  12   3   7     6775.26     7065.47    425.19 o 
  13   3   7     4601.06     4793.74    351.47 o 
  14   3   7     3149.94     2823.16    176.23 o 
  15   3   7     1492.08     1381.89    223.28 o 
 -14   4   7       16.53      -79.93     79.93 o 
 -13   4   7       11.05       36.69     61.12 o 
 -12   4   7      179.45      157.87     56.71 o 
 -11   4   7      294.58      340.23     59.96 o 
 -10   4   7      972.31      991.33     76.42 o 
  -9   4   7     1755.40     1694.27    114.53 o 
  -8   4   7     4451.27     4201.27    223.39 o 
  -7   4   7     4267.25     3951.08    160.58 o 
  -6   4   7     3269.61     3091.41    132.42 o 
  -5   4   7     4097.47     4049.21    159.56 o 
  -4   4   7     2035.40     1915.02     92.64 o 
  -3   4   7     4194.00     4161.89    161.30 o 
  -2   4   7     3761.68     3786.39    147.96 o 
  -1   4   7     3601.97     3732.19    193.80 o 
   0   4   7     6301.54     6747.87    289.74 o 
   1   4   7     3516.54     3650.77    151.75 o 
   2   4   7     3719.44     3689.70    144.29 o 
   3   4   7     1716.92     1644.48     75.90 o 
   4   4   7     1019.18      994.51     65.02 o 
   5   4   7     1451.79     1436.99     86.49 o 
   6   4   7      292.24      236.87     45.73 o 
   7   4   7      378.04      408.68     53.78 o 
   8   4   7       55.66       63.02     46.45 o 
   9   4   7      118.23       63.70     49.76 o 
  10   4   7      112.20      100.09     56.56 o 
  11   4   7      228.21      231.10     75.60 o 
  12   4   7      603.47      720.34    127.88 o 
  13   4   7      955.98      941.30    129.68 o 
  14   4   7      311.20      248.42    109.73 o 
 -13   5   7     3148.96     3410.17    190.06 o 
 -12   5   7     2564.15     2576.60    163.57 o 
 -11   5   7     2679.47     2574.64    184.35 o 
 -10   5   7     2957.66     2626.84    129.83 o 
  -9   5   7     2466.75     2329.65    118.84 o 
  -8   5   7     2769.06     2474.64    121.38 o 
  -7   5   7     2108.52     2041.58    105.02 o 
  -6   5   7     1550.76     1599.71     89.53 o 
  -5   5   7      348.76      347.20     49.69 o 
  -4   5   7      161.39      150.32     52.87 o 
  -3   5   7      244.56      325.94     48.79 o 
  -2   5   7     1132.00     1161.48     84.21 o 
  -1   5   7     1822.03     1938.80    131.54 o 
   0   5   7      747.29      801.30     70.55 o 
   1   5   7     1491.48     1492.63     96.07 o 
   2   5   7     2742.65     2811.22    146.51 o 
   3   5   7     3887.02     3693.94    137.66 o 
   4   5   7     6023.42     5942.88    225.25 o 
   5   5   7     7546.13     7409.15    270.71 o 
   6   5   7     8336.55     7977.67    292.10 o 
   7   5   7     7610.28     7087.83    334.26 o 
   8   5   7     6387.39     6123.73    293.62 o 
   9   5   7     5537.77     5362.68    289.72 o 
  10   5   7     4841.98     5186.38    375.40 o 
  11   5   7     3331.55     3330.63    200.92 o 
  12   5   7     2070.96     2042.59    171.74 o 
 -11   6   7      820.12      830.73    115.73 o 
 -10   6   7     1076.93     1176.15    107.35 o 
  -9   6   7     1773.57     1482.28    114.20 o 
  -8   6   7     2484.44     2253.67    116.63 o 
  -7   6   7     3593.25     3356.88    245.09 o 
  -6   6   7     4126.46     3905.19    176.76 o 
  -5   6   7     3958.06     3899.24    174.93 o 
  -4   6   7     5958.37     5901.45    269.17 o 
  -3   6   7     6752.30     6823.71    304.86 o 
  -2   6   7     7228.98     7448.03    327.06 o 
  -1   6   7     5875.85     6365.50    284.16 o 
   0   6   7     4419.06     4647.55    219.81 o 
   1   6   7     4984.37     4734.08    221.52 o 
   2   6   7     2735.94     2767.24    149.02 o 
   3   6   7     1835.34     1803.44     98.96 o 
   4   6   7     2073.06     2002.64    120.85 o 
   5   6   7     1429.88     1372.21     87.67 o 
   6   6   7      756.99      738.26     71.24 o 
   7   6   7      207.83      138.70     55.27 o 
   8   6   7       28.70       -0.26     53.94 o 
   9   6   7       27.86       26.93     68.33 o 
  10   6   7       99.75      106.80     77.03 o 
  11   6   7      168.84      177.86     82.59 o 
  -8   7   7      704.13      651.27     95.68 o 
  -7   7   7      482.95      465.52     84.74 o 
  -6   7   7      313.92      275.76     61.83 o 
  -5   7   7       10.09       21.96     56.08 o 
  -4   7   7        4.62      -25.55     56.02 o 
  -3   7   7      140.55       43.13     58.16 o 
  -2   7   7       73.64       85.24     57.18 o 
  -1   7   7      924.89      762.75     83.93 o 
   0   7   7      738.47      783.08     81.92 o 
   1   7   7      798.58      831.97     86.73 o 
   2   7   7     1289.12     1345.30    102.84 o 
   3   7   7     1803.75     1671.28    132.31 o 
   4   7   7     1502.81     1489.07    107.74 o 
   5   7   7     1422.06     1223.17     99.63 o 
   6   7   7     1932.00     1900.53    126.80 o 
   7   7   7     2124.38     1872.75    142.87 o 
   8   7   7     2188.50     1854.01    163.23 o 
  -3   8   7     4216.49     4909.91    263.78 o 
  -2   8   7     4570.19     5099.81    253.22 o 
  -1   8   7     4831.10     5159.38    253.45 o 
   0   8   7     4168.25     4234.73    217.34 o 
   1   8   7     3402.58     3609.43    194.81 o 
   2   8   7     2689.43     2426.34    151.11 o 
 -16   0   8     1648.94     1280.30    199.12 o 
 -15   0   8      623.33      459.64    145.81 o 
 -14   0   8      341.68       -3.34    110.04 o 
 -13   0   8       13.18      -53.25     93.93 o 
 -12   0   8      384.98      116.65    219.36 o 
 -11   0   8      483.31      310.43    103.58 o 
 -10   0   8      418.22      425.64    100.37 o 
  -9   0   8     1605.23     1271.36    359.24 o 
  -8   0   8     3279.46     2972.95    311.36 o 
  -7   0   8     4443.28     4108.51    234.03 o 
  -6   0   8     8064.52     7356.69    357.27 o 
  -5   0   8    13988.86    12617.39    583.19 o 
  -4   0   8    21820.08    20234.33    912.58 o 
  -3   0   8    20961.25    20336.34    809.09 o 
  -2   0   8    22239.34    22614.73    896.51 o 
  -1   0   8    25960.13    27169.89   1077.27 o 
   0   0   8    32494.91    34050.32   1340.01 o 
   1   0   8    38974.50    39883.62   1567.36 o 
   2   0   8    20185.11    19915.90    793.95 o 
   3   0   8    14910.79    14386.62    661.72 o 
   4   0   8    10870.54    10621.58    498.85 o 
   5   0   8     7733.66     7565.95    365.35 o 
   6   0   8     5332.72     5408.24    275.74 o 
   7   0   8     1419.24     1533.60    111.85 o 
   8   0   8     8300.52     8296.47    410.75 o 
   9   0   8     7007.35     6469.23    493.29 o 
  10   0   8       84.04      159.78    151.01 o 
  11   0   8       24.28      -14.18    108.46 o 
  12   0   8      181.33      -86.21    119.14 o 
  13   0   8      976.07      822.41    177.36 o 
  14   0   8     1516.58     1661.94    314.73 o 
  15   0   8     1805.42     1801.48    255.40 o 
 -15   1   8        6.49      138.59     86.97 o 
 -14   1   8      125.59      167.51     85.06 o 
 -13   1   8      124.65       89.88     73.61 o 
 -12   1   8       31.46       88.20     66.50 o 
 -11   1   8      362.35      290.61     71.96 o 
 -10   1   8      413.88      387.07     59.89 o 
  -9   1   8      323.00      330.54     54.55 o 
  -8   1   8       91.83       77.44     41.95 o 
  -7   1   8        7.95       -6.40     36.15 o 
  -6   1   8      137.06      152.34     40.55 o 
  -5   1   8       29.50      -11.18     25.18 o 
  -4   1   8      100.00       56.95     26.67 o 
  -3   1   8       11.72      -16.28     23.86 o 
  -2   1   8      129.06      127.07     25.39 o 
  -1   1   8        8.16      -15.99     21.62 o 
   0   1   8      232.51      267.51     28.94 o 
   1   1   8        1.84       -7.81     22.08 o 
   2   1   8      415.40      475.62     35.42 o 
   3   1   8      258.77      309.88     31.32 o 
   4   1   8      255.13      305.64     32.34 o 
   5   1   8      510.38      591.24     45.44 o 
   6   1   8       37.71       42.97     40.10 o 
   7   1   8      876.93      920.01     71.02 o 
   8   1   8      452.16      408.55     59.51 o 
   9   1   8      154.58      134.31     54.55 o 
  10   1   8     1008.62     1053.65     90.44 o 
  11   1   8      262.70      164.58     70.93 o 
  12   1   8      332.97      269.13     98.41 o 
  13   1   8      263.50      262.42    105.10 o 
  14   1   8      136.03      113.37    104.54 o 
  15   1   8      113.76      -88.77    145.92 o 
 -15   2   8      466.09      415.51     98.83 o 
 -14   2   8       42.51      -11.83     75.22 o 
 -13   2   8       15.35      -65.15     65.15 o 
 -12   2   8        4.16       36.25     56.73 o 
 -11   2   8      236.11      250.69     61.70 o 
 -10   2   8      695.39      656.81     71.99 o 
  -9   2   8     1176.99     1054.47     82.05 o 
  -8   2   8     3617.21     3576.95    161.54 o 
  -7   2   8     7137.73     6780.70    244.75 o 
  -6   2   8    10756.13    10183.08    348.34 o 
  -5   2   8    16743.17    15346.57    508.29 o 
  -4   2   8    15430.23    13717.25    454.64 o 
  -3   2   8    19045.13    18552.64    596.17 o 
  -2   2   8    21876.49    22316.71    712.71 o 
  -1   2   8    18456.78    19265.53    682.99 o 
   0   2   8    21939.53    22463.96    669.79 o 
   1   2   8    19643.66    19716.74    590.88 o 
   2   2   8    19065.84    18680.53    615.50 o 
   3   2   8    17054.43    16511.43    546.27 o 
   4   2   8    12831.85    12073.13    407.04 o 
   5   2   8    10903.64    10430.07    355.98 o 
   6   2   8     6487.02     6228.52    206.09 o 
   7   2   8     6597.28     6151.77    248.92 o 
   8   2   8     3835.18     3556.36    166.84 o 
   9   2   8      480.90      433.32     66.08 o 
  10   2   8      344.06      380.15     68.77 o 
  11   2   8       20.97        5.94     61.82 o 
  12   2   8      242.85      165.55     74.95 o 
  13   2   8      626.40      685.90    102.40 o 
  14   2   8      615.56      518.67    124.99 o 
  15   2   8      539.50      376.12    128.50 o 
 -14   3   8     1126.42     1240.04    113.94 o 
 -13   3   8      398.99      458.34     77.34 o 
 -12   3   8     1295.26     1324.10    103.88 o 
 -11   3   8     1377.21     1465.24    105.00 o 
 -10   3   8      836.39      918.62     82.51 o 
  -9   3   8     1165.18     1137.91     78.56 o 
  -8   3   8     1253.53     1242.08     78.55 o 
  -7   3   8     2562.52     2196.71    106.87 o 
  -6   3   8      786.25      740.89     60.27 o 
  -5   3   8      350.29      294.33     45.10 o 
  -4   3   8     2897.97     2934.52    123.85 o 
  -3   3   8      300.73      274.91     41.55 o 
  -2   3   8      152.65      203.69     37.87 o 
  -1   3   8      463.04      444.87     41.92 o 
   0   3   8        8.12       16.44     29.23 o 
   1   3   8     1024.12     1052.89     64.64 o 
   2   3   8      232.96      194.36     36.23 o 
   3   3   8      381.28      351.89     63.11 o 
   4   3   8      700.19      716.68     55.84 o 
   5   3   8     1201.30     1312.06     74.92 o 
   6   3   8     1864.22     1775.86     91.52 o 
   7   3   8     1172.10     1221.26     94.06 o 
   8   3   8     1500.03     1579.94    102.43 o 
   9   3   8     2249.77     2326.25    132.96 o 
  10   3   8     1309.19     1305.47    102.66 o 
  11   3   8     1109.95     1004.04    107.50 o 
  12   3   8     1452.60     1668.52    208.60 o 
  13   3   8     1140.68     1283.63    181.94 o 
  14   3   8      931.86      900.95    118.92 o 
 -13   4   8       28.00      -56.31     63.85 o 
 -12   4   8       16.48      -69.70     70.81 o 
 -11   4   8      144.31      143.58     63.20 o 
 -10   4   8      730.67      661.08     69.36 o 
  -9   4   8     1173.16     1164.18     81.55 o 
  -8   4   8     1804.31     1812.79    110.16 o 
  -7   4   8     4311.52     4066.64    165.85 o 
  -6   4   8     6010.62     5433.99    207.03 o 
  -5   4   8     5795.99     5373.13    204.57 o 
  -4   4   8     7369.20     7166.32    257.10 o 
  -3   4   8    11589.07    11089.95    379.05 o 
  -2   4   8    16053.13    15855.43    644.88 o 
  -1   4   8    15893.20    16615.78    672.85 o 
   0   4   8    11255.12    11605.22    480.37 o 
   1   4   8    10664.57    10862.09    398.99 o 
   2   4   8    10740.41    10614.60    391.19 o 
   3   4   8     6949.38     6834.91    245.58 o 
   4   4   8     5527.34     5283.23    197.91 o 
   5   4   8     6081.75     5601.06    210.76 o 
   6   4   8     6283.77     5808.40    219.36 o 
   7   4   8     3508.41     3370.03    147.57 o 
   8   4   8      934.28      830.96     73.76 o 
   9   4   8      584.09      558.18     76.97 o 
  10   4   8      103.57      143.67     68.48 o 
  11   4   8        1.02        1.94     68.92 o 
  12   4   8        7.42      -25.83     76.65 o 
  13   4   8      285.75      195.37    138.57 o 
 -12   5   8     1892.95     2043.36    132.95 o 
 -11   5   8     2124.25     2016.72    131.68 o 
 -10   5   8     2525.53     2200.00    119.04 o 
  -9   5   8     2194.50     2068.77    112.71 o 
  -8   5   8     2350.12     2160.92    113.59 o 
  -7   5   8     2538.22     2343.47    117.06 o 
  -6   5   8     2555.85     2484.37    119.92 o 
  -5   5   8     2788.31     2687.26    123.88 o 
  -4   5   8     1404.38     1342.57     96.02 o 
  -3   5   8      821.67      755.61     73.85 o 
  -2   5   8      325.51      312.41     58.21 o 
  -1   5   8        7.88       43.05     48.79 o 
   0   5   8        0.67      -15.73     43.92 o 
   1   5   8       48.49       27.30     45.54 o 
   2   5   8      205.75      263.13     54.92 o 
   3   5   8      287.04      255.54     55.13 o 
   4   5   8     1065.74     1104.60     78.45 o 
   5   5   8     1471.21     1377.87     84.59 o 
   6   5   8     1777.07     1761.18    103.00 o 
   7   5   8     2756.53     2674.58    130.17 o 
   8   5   8     2412.30     2302.01    123.90 o 
   9   5   8     1967.35     1936.76    115.57 o 
  10   5   8     2286.50     2373.66    161.61 o 
  11   5   8     1851.85     1928.32    173.72 o 
 -10   6   8      141.20      119.99     74.56 o 
  -9   6   8      617.24      567.77     70.33 o 
  -8   6   8      821.56      822.64     77.21 o 
  -7   6   8      574.34      646.45     73.32 o 
  -6   6   8     1200.19     1204.53     89.15 o 
  -5   6   8     1844.31     1716.45    117.22 o 
  -4   6   8     3862.93     3632.52    185.92 o 
  -3   6   8     3740.57     3753.23    192.09 o 
  -2   6   8     3438.47     3638.07    186.84 o 
  -1   6   8     6207.17     6285.01    286.48 o 
   0   6   8     5190.10     5451.26    251.14 o 
   1   6   8     3946.87     3836.58    192.49 o 
   2   6   8     2494.32     2465.55    141.34 o 
   3   6   8     2282.47     2230.15    132.69 o 
   4   6   8     2965.49     2737.87    152.25 o 
   5   6   8     1067.96     1005.18     89.39 o 
   6   6   8      875.96      781.90     77.84 o 
   7   6   8     1244.66     1274.85     92.74 o 
   8   6   8      379.04      377.32     70.11 o 
   9   6   8      165.39      201.70     76.06 o 
  -6   7   8     1271.62     1380.14    113.07 o 
  -5   7   8     1175.09     1307.45    109.65 o 
  -4   7   8     1488.25     1296.48    161.83 o 
  -3   7   8      478.09      524.56     79.08 o 
  -2   7   8       33.02       36.96     60.45 o 
  -1   7   8       21.74       47.59     60.81 o 
   0   7   8       42.41        4.75     60.72 o 
   1   7   8      224.73      126.18     59.47 o 
   2   7   8      467.00      399.70     71.90 o 
   3   7   8      720.15      641.53     81.82 o 
   4   7   8      999.02     1207.50    100.97 o 
   5   7   8     1950.83     1967.87    130.47 o 
   6   7   8     2387.81     2250.97    143.57 o 
 -14   1   9     3554.10     3203.94    328.27 o 
 -13   1   9     4602.49     4849.26    286.99 o 
 -12   1   9     5912.33     5481.69    306.20 o 
 -11   1   9     9589.72     9483.14    471.42 o 
 -10   1   9    10178.87     8925.35    512.18 o 
  -9   1   9    10853.56     9975.52    682.51 o 
  -8   1   9    11127.87    10356.88    423.51 o 
  -7   1   9    11587.15    10574.11    427.64 o 
  -6   1   9    12136.50    11365.45    457.31 o 
  -5   1   9     8588.44     8160.88    335.43 o 
  -4   1   9    12134.65    11791.64    388.10 o 
  -3   1   9    13042.31    12859.51    420.62 o 
  -2   1   9     5852.87     5944.14    206.23 o 
  -1   1   9     4433.86     4364.43    157.81 o 
   0   1   9     2262.65     2317.14     86.99 o 
   1   1   9      692.45      758.65     45.39 o 
   2   1   9       34.07       21.19     26.76 o 
   3   1   9       91.34      102.91     30.22 o 
   4   1   9      288.67      256.62     37.47 o 
   5   1   9     1397.68     1275.39     77.95 o 
   6   1   9     2513.98     2404.84    119.83 o 
   7   1   9     5814.30     5853.84    240.24 o 
   8   1   9     6252.27     6477.47    265.66 o 
   9   1   9     4574.97     4627.15    207.56 o 
  10   1   9     6535.87     6395.30    366.02 o 
  11   1   9     5334.63     5141.92    357.46 o 
  12   1   9     5388.88     5052.77    304.53 o 
  13   1   9     5648.56     4946.03    289.96 o 
  14   1   9     4864.78     4698.95    288.30 o 
 -14   2   9      196.04      187.50     85.86 o 
 -13   2   9      118.92      136.38     77.70 o 
 -12   2   9        2.63      -24.60     67.75 o 
 -11   2   9       23.62       11.44     55.20 o 
 -10   2   9        0.44      -49.25     49.25 o 
  -9   2   9       26.17      -19.30     47.56 o 
  -8   2   9       12.50       21.88     43.90 o 
  -7   2   9       27.37      -27.43     42.47 o 
  -6   2   9       32.42       17.24     42.69 o 
  -5   2   9      255.59      231.35     41.57 o 
  -4   2   9     1203.67     1131.67     75.27 o 
  -3   2   9     1303.56     1220.95     70.10 o 
  -2   2   9     1340.95     1329.49     71.90 o 
  -1   2   9      215.37      215.97     38.18 o 
   0   2   9      322.29      316.83     38.34 o 
   1   2   9     1675.00     1792.90     88.20 o 
   2   2   9     1288.48     1301.55     68.39 o 
   3   2   9     1511.38     1503.09     75.61 o 
   4   2   9     1597.94     1614.10     80.49 o 
   5   2   9     1535.85     1449.55     85.42 o 
   6   2   9      873.67      945.88     73.06 o 
   7   2   9       43.31      -22.09     53.50 o 
   8   2   9       73.68       -4.38     48.86 o 
   9   2   9      658.80      753.18     79.45 o 
  10   2   9      245.68      237.04     68.75 o 
  11   2   9      191.84      169.41     80.42 o 
  12   2   9      154.35      220.40     79.72 o 
  13   2   9       37.24       52.88    100.14 o 
  14   2   9        0.52      -36.89    100.95 o 
 -13   3   9     3249.78     3487.68    260.67 o 
 -12   3   9     4577.58     4857.37    223.41 o 
 -11   3   9     4671.32     4941.20    278.73 o 
 -10   3   9     6086.89     5787.90    246.47 o 
  -9   3   9     5835.50     5763.25    243.05 o 
  -8   3   9     4328.37     4148.57    186.62 o 
  -7   3   9     6201.24     5782.62    219.79 o 
  -6   3   9     6027.80     5571.07    208.76 o 
  -5   3   9     7967.19     7912.90    300.79 o 
  -4   3   9     7453.57     7328.18    259.89 o 
  -3   3   9     5533.82     5452.62    202.15 o 
  -2   3   9     6039.61     6399.18    247.76 o 
  -1   3   9     2430.09     2584.29    122.04 o 
   0   3   9      994.88     1019.73     67.35 o 
   1   3   9       21.08       15.64     35.90 o 
   2   3   9      364.34      262.64     44.76 o 
   3   3   9      357.32      353.40     44.02 o 
   4   3   9     1545.46     1498.38     80.22 o 
   5   3   9     1783.16     1730.82     89.24 o 
   6   3   9     2412.10     2463.77    114.99 o 
   7   3   9     2110.72     2016.09    114.64 o 
   8   3   9     2884.29     2796.06    146.63 o 
   9   3   9     5653.82     5556.83    242.47 o 
  10   3   9     5335.77     5355.80    242.90 o 
  11   3   9     5988.90     6141.47    277.22 o 
  12   3   9     4637.58     4658.39    234.33 o 
  13   3   9     4754.85     4906.78    362.14 o 
 -12   4   9      199.94       78.23     69.60 o 
 -11   4   9       39.16      -21.82     58.99 o 
 -10   4   9        6.98      -64.45     64.45 o 
  -9   4   9       30.51        2.17     47.94 o 
  -8   4   9       43.42       -0.09     45.95 o 
  -7   4   9      208.04      215.94     51.07 o 
  -6   4   9      640.50      630.09     62.00 o 
  -5   4   9     1568.88     1482.71     87.19 o 
  -4   4   9     1316.06     1310.52     90.68 o 
  -3   4   9     1321.13     1435.60     96.16 o 
  -2   4   9     3222.43     3311.65    166.57 o 
  -1   4   9     3067.85     3296.05    165.14 o 
   0   4   9     2400.76     2708.88    144.49 o 
   1   4   9     3453.22     3747.02    182.10 o 
   2   4   9     4449.17     4455.75    184.70 o 
   3   4   9     4432.08     4418.30    184.38 o 
   4   4   9     2859.62     2973.02    138.75 o 
   5   4   9     2921.30     2916.35    130.83 o 
   6   4   9     2949.76     2860.24    131.73 o 
   7   4   9     1408.96     1310.49     87.25 o 
   8   4   9     1664.66     1653.54    111.28 o 
   9   4   9     1796.46     1764.58    121.49 o 
  10   4   9      612.00      527.25     85.88 o 
  11   4   9      425.66      446.24     90.16 o 
  12   4   9      310.97      259.11     90.94 o 
 -11   5   9     2596.24     2659.26    244.75 o 
 -10   5   9     3386.33     3357.78    192.49 o 
  -9   5   9     3550.72     3268.40    152.83 o 
  -8   5   9     4584.76     4215.75    179.53 o 
  -7   5   9     3573.00     3263.43    148.60 o 
  -6   5   9     3496.11     3354.87    203.16 o 
  -5   5   9     3593.73     3319.03    173.53 o 
  -4   5   9     2327.08     2444.89    139.61 o 
  -3   5   9     1926.10     2035.30    123.15 o 
  -2   5   9     1732.79     1791.14    115.30 o 
  -1   5   9     1475.06     1439.70    101.00 o 
   0   5   9      495.48      449.16     65.18 o 
   1   5   9      330.27      181.71     65.77 o 
   2   5   9      106.04       65.88     55.98 o 
   3   5   9      120.93       76.08     58.12 o 
   4   5   9      336.97      321.58     61.31 o 
   5   5   9      865.96      910.88     84.31 o 
   6   5   9     1231.82     1239.31     91.08 o 
   7   5   9     1570.24     1613.79     99.52 o 
   8   5   9     2170.20     2095.53    119.64 o 
   9   5   9     2105.72     2029.26    133.65 o 
  10   5   9     2298.62     2352.87    178.17 o 
  -8   6   9       31.50       28.11     59.16 o 
  -7   6   9      282.50      289.34     71.34 o 
  -6   6   9      745.75      711.45     85.60 o 
  -5   6   9     1376.12     1392.29    108.11 o 
  -4   6   9     1244.26     1256.21    102.10 o 
  -3   6   9     1352.50     1416.66    108.31 o 
  -2   6   9     2700.71     2797.42    157.62 o 
  -1   6   9     3994.95     4306.58    213.40 o 
   0   6   9     4386.27     4447.35    216.80 o 
   1   6   9     4780.19     5053.35    241.51 o 
   2   6   9     5030.85     4925.31    236.69 o 
   3   6   9     4221.68     4291.88    214.42 o 
   4   6   9     3287.25     3129.58    171.80 o 
   5   6   9     2661.78     2811.94    158.90 o 
   6   6   9     2359.20     2228.87    138.84 o 
   7   6   9     2449.61     2352.89    147.88 o 
   8   6   9     1993.09     1915.15    125.49 o 
  -4   7   9     1181.25     1375.73    113.43 o 
  -3   7   9      958.21      825.73     93.46 o 
  -2   7   9      976.53     1030.85    100.78 o 
  -1   7   9      375.57      376.36     75.97 o 
   0   7   9      105.24       42.71     65.31 o 
   1   7   9       76.97      102.86     64.72 o 
   2   7   9        1.30       40.12     61.74 o 
   3   7   9      108.81      134.27     66.14 o 
 -13   0  10     3057.35     2860.42    711.06 o 
 -12   0  10     2276.01     2043.41    630.00 o 
 -11   0  10     1414.69     1032.83    247.97 o 
 -10   0  10      604.67      177.97     99.97 o 
  -9   0  10      359.78      123.77    211.94 o 
  -8   0  10      264.64      205.47    120.28 o 
  -7   0  10       29.98      139.68     78.95 o 
  -6   0  10        8.76       32.92     78.91 o 
  -5   0  10      133.98      131.60     62.65 o 
  -4   0  10     2007.98     2148.62    141.09 o 
  -3   0  10     2928.37     2849.36    183.79 o 
  -2   0  10     8366.02     8398.46    404.77 o 
  -1   0  10     8921.09     9354.74    446.42 o 
   0   0  10     9644.36    10199.10    426.61 o 
   1   0  10    13533.72    14141.91    659.25 o 
   2   0  10    12921.93    13264.98    619.51 o 
   3   0  10    15664.29    15882.04    734.23 o 
   4   0  10    13832.68    14173.58    661.99 o 
   5   0  10    16077.67    15912.61    740.21 o 
   6   0  10    15155.87    14728.33    882.60 o 
   7   0  10     8070.34     8335.38    533.18 o 
   8   0  10     9906.34     9563.39    609.85 o 
   9   0  10     7825.16     8087.14    538.93 o 
  10   0  10     4858.11     5279.30    634.77 o 
  11   0  10     4285.95     4021.70    339.59 o 
  12   0  10     2986.78     2817.11    288.50 o 
  13   0  10     1927.66     1861.95    254.82 o 
 -13   1  10        3.26       34.51    113.65 o 
 -12   1  10       16.06      -17.06     69.09 o 
 -11   1  10      202.91      184.73     75.11 o 
 -10   1  10      236.94      263.82     75.53 o 
  -9   1  10      101.72       92.65     67.61 o 
  -8   1  10      164.55      218.72     53.41 o 
  -7   1  10      208.17      218.05     51.81 o 
  -6   1  10      679.14      729.12     70.26 o 
  -5   1  10       23.33       26.64     39.83 o 
  -4   1  10       74.39       -6.41     35.17 o 
  -3   1  10     1342.61     1339.60    105.66 o 
  -2   1  10      290.94      256.62     39.22 o 
  -1   1  10       12.25      -30.18     30.18 o 
   0   1  10       92.79       62.18     33.43 o 
   1   1  10       23.42       55.69     30.82 o 
   2   1  10       37.47       36.00     45.73 o 
   3   1  10        3.09      -31.04     31.54 o 
   4   1  10       10.56      -29.58     38.56 o 
   5   1  10      137.10      177.40     45.75 o 
   6   1  10      292.43      363.59     62.09 o 
   7   1  10        0.25       81.58     47.50 o 
   8   1  10      377.91      321.95     59.80 o 
   9   1  10      116.87      229.12     77.92 o 
  10   1  10      167.41      255.51     87.06 o 
  11   1  10       68.73      100.27     88.63 o 
  12   1  10       46.36      159.73    101.49 o 
  13   1  10       75.80       74.14    108.13 o 
 -13   2  10     2721.97     2866.53    247.79 o 
 -12   2  10     2595.36     2434.70    212.15 o 
 -11   2  10     2196.27     2439.55    226.99 o 
 -10   2  10     1521.98     1609.65    107.92 o 
  -9   2  10      765.16      786.40     78.26 o 
  -8   2  10      156.46       85.09     52.00 o 
  -7   2  10       12.47      -44.98     44.98 o 
  -6   2  10       46.00       50.25     46.71 o 
  -5   2  10      929.43      915.93     74.41 o 
  -4   2  10     1767.80     1744.11     90.20 o 
  -3   2  10     1478.65     1465.78     81.24 o 
  -2   2  10     2713.63     3007.28    134.68 o 
  -1   2  10     5674.77     5818.21    206.34 o 
   0   2  10     4650.45     4935.01    179.58 o 
   1   2  10     6456.04     6889.44    265.74 o 
   2   2  10    11239.56    11512.34    422.12 o 
   3   2  10    13128.85    13217.81    447.30 o 
   4   2  10    13611.11    13093.00    484.39 o 
   5   2  10    10060.98    10066.77    382.11 o 
   6   2  10    11569.92    11587.51    438.30 o 
   7   2  10     9416.57     9324.69    363.83 o 
   8   2  10     3526.32     3417.70    166.08 o 
   9   2  10     4860.33     5041.71    270.58 o 
  10   2  10     4591.53     4704.12    252.84 o 
  11   2  10     2240.58     2296.41    174.81 o 
  12   2  10     2027.76     1825.91    169.02 o 
 -12   3  10      288.12      244.06     72.08 o 
 -11   3  10      451.93      448.65     76.74 o 
 -10   3  10      832.22      770.53     83.71 o 
  -9   3  10     1211.79     1200.24     94.66 o 
  -8   3  10     1312.54     1252.94     93.99 o 
  -7   3  10     1404.79     1377.09     97.40 o 
  -6   3  10     1061.45      946.43     81.26 o 
  -5   3  10      896.14      894.04     68.79 o 
  -4   3  10     1287.78     1335.34     91.65 o 
  -3   3  10     1422.64     1579.79     91.50 o 
  -2   3  10     2409.63     2478.50    121.39 o 
  -1   3  10     1926.48     2107.68    121.66 o 
   0   3  10      714.51      813.34     74.31 o 
   1   3  10      710.57      794.25     72.85 o 
   2   3  10      173.24      166.06     45.67 o 
   3   3  10       41.49        5.94     44.36 o 
   4   3  10       75.28       80.94     43.35 o 
   5   3  10       13.07       58.41     45.60 o 
   6   3  10      110.89       76.43     50.20 o 
   7   3  10       15.29       48.91     52.14 o 
   8   3  10      434.39      393.05     69.57 o 
   9   3  10      160.88      135.18     67.03 o 
  10   3  10      305.47      318.52     68.30 o 
  11   3  10      466.61      490.01     90.37 o 
 -11   4  10     1081.95     1121.17    103.45 o 
 -10   4  10      773.59      776.49     87.91 o 
  -9   4  10      576.50      521.61     76.65 o 
  -8   4  10      249.48      347.72     75.57 o 
  -7   4  10       54.46       23.26     48.49 o 
  -6   4  10       91.04       94.47     48.75 o 
  -5   4  10      344.16      363.25     61.20 o 
  -4   4  10      561.98      545.83     89.35 o 
  -3   4  10     1520.14     1427.83    101.29 o 
  -2   4  10     1325.00     1402.93    100.26 o 
  -1   4  10     1837.49     1994.98    120.51 o 
   0   4  10     4054.11     4127.37    201.00 o 
   1   4  10     4956.82     5235.56    240.28 o 
   2   4  10     6338.35     6709.30    297.16 o 
   3   4  10     6266.95     6256.23    248.61 o 
   4   4  10     6398.70     6260.54    250.91 o 
   5   4  10     7253.58     7178.49    283.78 o 
   6   4  10     4172.19     4236.98    245.65 o 
   7   4  10     3268.37     3207.08    161.75 o 
   8   4  10     4499.42     4375.82    206.69 o 
   9   4  10     2677.71     2656.10    204.25 o 
  10   4  10     1583.93     1931.20    137.51 o 
  -9   5  10     2476.64     2673.64    152.35 o 
  -8   5  10     1656.95     1609.74    102.37 o 
  -7   5  10     1902.74     1788.55    122.94 o 
  -6   5  10     3244.02     3167.78    172.84 o 
  -5   5  10     2679.39     2878.58    184.46 o 
  -4   5  10     2517.95     2411.96    156.93 o 
  -3   5  10     2872.19     2940.32    163.17 o 
  -2   5  10     1956.16     2173.91    132.50 o 
  -1   5  10     1712.05     1725.77    114.84 o 
   0   5  10     2609.84     2554.34    146.68 o 
   1   5  10     1330.79     1352.74    101.25 o 
   2   5  10      482.84      598.49     74.61 o 
   3   5  10      641.78      634.24     86.88 o 
   4   5  10      208.48      186.45     60.85 o 
   5   5  10        4.14       -0.51     54.33 o 
   6   5  10       67.92       99.64     57.58 o 
   7   5  10      145.45      181.77     68.50 o 
   8   5  10       58.49       18.44     67.45 o 
  -6   6  10       43.66       42.34     65.02 o 
  -5   6  10      149.88      205.88     70.28 o 
  -4   6  10      342.47      346.62     75.51 o 
  -3   6  10      722.06      680.80    108.45 o 
  -2   6  10      982.46     1092.53    100.44 o 
  -1   6  10     1383.67     1558.52    115.54 o 
   0   6  10     2305.65     2431.73    146.62 o 
   1   6  10     2501.93     2565.42    151.12 o 
   2   6  10     2652.08     2639.22    154.84 o 
   3   6  10     3204.57     3219.70    177.47 o 
   4   6  10     2838.45     2630.23    154.91 o 
   5   6  10     2274.79     2289.95    144.79 o 
 -12   1  11      394.13      383.39     92.62 o 
 -11   1  11      855.80      876.53    115.79 o 
 -10   1  11     2021.05     1841.66    178.19 o 
  -9   1  11     3867.66     3198.16    340.63 o 
  -8   1  11     5468.91     4834.58    391.11 o 
  -7   1  11     7555.63     7282.57    313.88 o 
  -6   1  11    10546.46    10577.45    433.31 o 
  -5   1  11     8799.85     8595.06    359.36 o 
  -4   1  11     6543.64     6705.68    289.68 o 
  -3   1  11     7186.80     7500.52    281.02 o 
  -2   1  11     9172.94     9993.05    364.26 o 
  -1   1  11     9918.00    10685.16    386.72 o 
   0   1  11     8695.07     9516.43    349.34 o 
   1   1  11     8401.79     9044.22    333.31 o 
   2   1  11     6480.11     6846.83    258.85 o 
   3   1  11     3828.14     3837.81    167.62 o 
   4   1  11     2211.18     2415.51    120.68 o 
   5   1  11      822.51      905.84     73.47 o 
   6   1  11      902.99     1048.67     80.66 o 
   7   1  11      622.72      760.71     75.40 o 
   8   1  11       17.61      -27.41     65.43 o 
   9   1  11      171.96      228.71     82.56 o 
  10   1  11      392.39      628.67    106.92 o 
  11   1  11     1134.55     1327.25    143.41 o 
 -11   2  11      278.42      329.43     85.85 o 
 -10   2  11      427.21      244.98     82.20 o 
  -9   2  11      159.00      181.80     81.23 o 
  -8   2  11      213.49      168.57     78.31 o 
  -7   2  11       85.30       93.68     54.76 o 
  -6   2  11      240.03      183.78     56.97 o 
  -5   2  11      355.77      280.22     58.08 o 
  -4   2  11       51.71       35.14     51.01 o 
  -3   2  11       46.77       43.39     49.87 o 
  -2   2  11       57.02       66.25     43.94 o 
  -1   2  11       68.80       17.26     42.74 o 
   0   2  11       62.66       65.70     49.49 o 
   1   2  11      240.60      222.47     50.19 o 
   2   2  11       81.78       27.11     47.41 o 
   3   2  11      433.75      482.78     63.24 o 
   4   2  11      730.91      745.64     81.68 o 
   5   2  11      300.96      300.11     56.14 o 
   6   2  11      406.73      558.27     74.84 o 
   7   2  11      165.16      247.90     71.64 o 
   8   2  11      211.51      323.94     68.31 o 
   9   2  11      352.38      501.78     79.19 o 
  10   2  11      451.50      475.61    102.66 o 
  11   2  11      307.94      311.95    101.23 o 
 -10   3  11     1349.94     1404.84    108.72 o 
  -9   3  11     2541.41     2495.74    141.55 o 
  -8   3  11     3712.82     3454.81    170.80 o 
  -7   3  11     4110.07     4113.83    206.01 o 
  -6   3  11     4787.78     4598.88    222.83 o 
  -5   3  11     6974.54     6726.71    296.14 o 
  -4   3  11     8920.90     8835.07    340.06 o 
  -3   3  11     8666.94     9064.01    347.68 o 
  -2   3  11     6748.36     7213.91    317.70 o 
  -1   3  11     6012.35     6600.29    296.20 o 
   0   3  11     6372.32     6909.52    306.54 o 
   1   3  11     4940.65     5114.86    239.25 o 
   2   3  11     3475.94     3567.96    160.27 o 
   3   3  11     3192.20     3311.02    169.48 o 
   4   3  11     2791.58     2753.32    149.13 o 
   5   3  11     1702.51     1840.05    125.42 o 
   6   3  11      597.20      638.52     78.44 o 
   7   3  11      113.97      183.66     61.20 o 
   8   3  11        0.51      -27.08     57.19 o 
   9   3  11       24.25        5.77     64.14 o 
  10   3  11      199.55      313.32     80.94 o 
  -9   4  11      555.24      547.10     81.25 o 
  -8   4  11      525.73      534.10     79.51 o 
  -7   4  11      134.35      251.20     78.76 o 
  -6   4  11      135.72      197.13    119.62 o 
  -5   4  11       46.13       17.42     56.28 o 
  -4   4  11        8.86      -53.58     53.58 o 
  -3   4  11       56.10        7.94     54.68 o 
  -2   4  11      112.71       69.14     56.03 o 
  -1   4  11      599.52      587.93     75.07 o 
   0   4  11      466.23      347.37     67.74 o 
   1   4  11      199.16      234.68     62.20 o 
   2   4  11      844.58      900.22     87.34 o 
   3   4  11      993.02     1012.48     90.99 o 
   4   4  11     1192.63     1121.46     95.03 o 
   5   4  11     1384.84     1499.82    108.06 o 
   6   4  11     2070.51     1957.81    128.54 o 
   7   4  11     3077.65     2918.60    168.02 o 
   8   4  11     1426.97     1301.00    124.35 o 
  -6   5  11     2314.32     2310.27    148.37 o 
  -5   5  11     2581.14     2597.20    228.67 o 
  -4   5  11     3522.12     3520.41    238.46 o 
  -3   5  11     3151.13     3127.12    174.05 o 
  -2   5  11     2638.35     2816.40    161.48 o 
  -1   5  11     2459.84     2737.98    169.84 o 
   0   5  11     2278.83     2485.54    148.22 o 
   1   5  11     2105.77     2253.69    138.90 o 
   2   5  11     2080.54     2253.51    140.00 o 
   3   5  11     1729.87     1612.56    138.03 o 
   4   5  11     1056.99     1165.38    101.23 o 
   5   5  11      711.58      633.52    105.33 o 
   6   5  11       88.10       74.37     73.46 o 
 -10   0  12     3348.75     2912.73    705.24 o 
  -9   0  12     3458.09     3803.29    377.26 o 
  -8   0  12     3475.75     3027.88    913.47 o 
  -7   0  12     2470.21     2285.76    623.11 o 
  -6   0  12     3045.80     3018.97    512.37 o 
  -5   0  12     6221.08     5180.82    921.42 o 
  -4   0  12     1230.87     1332.68    115.69 o 
  -3   0  12       55.84        0.33     64.87 o 
  -2   0  12      324.69      213.46    112.86 o 
  -1   0  12       22.64       49.60     64.87 o 
   0   0  12      476.71      516.21    276.58 o 
   1   0  12      765.46      820.03    147.30 o 
   2   0  12      518.69      716.08    103.85 o 
   3   0  12      585.91      598.79     79.78 o 
   4   0  12     2722.49     3045.62    236.70 o 
   5   0  12     4106.92     3623.16    274.28 o 
   6   0  12     3926.02     3993.12    297.36 o 
   7   0  12     4931.53     4999.04    360.14 o 
   8   0  12     5089.56     5459.11    394.53 o 
   9   0  12     3568.48     3760.80    312.62 o 
 -10   1  12        2.50      -44.82     70.37 o 
  -9   1  12       30.28        9.90     69.43 o 
  -8   1  12       16.34      -51.47     61.55 o 
  -7   1  12      123.58       97.48     67.67 o 
  -6   1  12      547.22      531.46     68.15 o 
  -5   1  12      170.58      104.57     53.51 o 
  -4   1  12      432.92      323.52     63.90 o 
  -3   1  12      200.51      156.73     56.90 o 
  -2   1  12       12.25      -36.29     50.41 o 
  -1   1  12      241.57      238.72     69.22 o 
   0   1  12       77.79       93.54     47.94 o 
   1   1  12      186.45      182.25     46.93 o 
   2   1  12      412.83      442.10     63.45 o 
   3   1  12      348.29      279.78     59.40 o 
   4   1  12      396.13      314.66     62.49 o 
   5   1  12      123.40      100.19     51.49 o 
   6   1  12      206.01      203.60     58.58 o 
   7   1  12      120.91      143.22     71.10 o 
   8   1  12       12.80       29.52     74.95 o 
   9   1  12       19.51      -47.61     78.78 o 
  -9   2  12     2839.80     3053.18    189.62 o 
  -8   2  12     3304.39     3175.32    162.47 o 
  -7   2  12     2900.84     2965.15    170.20 o 
  -6   2  12     2147.06     2191.34    133.14 o 
  -5   2  12     1420.13     1541.27    109.76 o 
  -4   2  12     1246.28     1265.38     98.61 o 
  -3   2  12      746.82      861.41     82.55 o 
  -2   2  12       87.59      130.85     58.88 o 
  -1   2  12        5.68      -28.24     60.57 o 
   0   2  12      157.94      203.71     66.24 o 
   1   2  12      315.06      228.73     58.82 o 
   2   2  12      735.32      809.11     78.39 o 
   3   2  12     1744.40     1976.15    121.27 o 
   4   2  12     1774.42     1784.58    115.67 o 
   5   2  12     2119.96     2154.04    131.27 o 
   6   2  12     3933.29     3996.13    212.76 o 
   7   2  12     4216.45     4321.90    199.59 o 
   8   2  12     3720.99     3900.44    192.10 o 
   9   2  12     4573.89     4574.43    253.43 o 
  -8   3  12      225.68      221.56     72.59 o 
  -7   3  12      144.29      192.37     69.92 o 
  -6   3  12      527.33      598.62     82.44 o 
  -5   3  12     1473.66     1496.68    113.16 o 
  -4   3  12      801.08      818.63     99.49 o 
  -3   3  12      679.74      810.78     99.51 o 
  -2   3  12     1090.06     1315.47    102.10 o 
  -1   3  12     1007.48     1195.14    117.56 o 
   0   3  12     1139.94     1375.40    103.93 o 
   1   3  12     1421.49     1469.73    108.89 o 
   2   3  12     1222.30     1478.21    122.73 o 
   3   3  12      842.18      996.96    103.25 o 
   4   3  12      897.29      910.49     87.56 o 
   5   3  12      326.86      405.44     71.98 o 
   6   3  12      106.22       65.44     82.90 o 
   7   3  12      610.64      612.96     86.51 o 
  -6   4  12     1303.52     1338.13    128.32 o 
  -5   4  12      795.23      851.36    173.69 o 
  -4   4  12      624.99      543.77     92.94 o 
  -3   4  12      430.15      436.02     75.00 o 
  -2   4  12      224.80      245.22     69.57 o 
  -1   4  12        0.50       49.20     60.74 o 
   0   4  12      210.05      145.73     65.05 o 
   1   4  12      284.44      351.59     71.06 o 
   2   4  12      597.66      545.14     78.71 o 
   3   4  12     1006.82      932.64    106.09 o 
   4   4  12     1350.36     1295.00    121.67 o 
   5   4  12     1289.02     1517.62    130.19 o 
  -1   5  12     1622.43     1781.84    128.09 o 
   0   5  12     1853.20     2073.18    138.20 o 
   1   5  12     1510.07     1599.63    121.14 o 
  -8   1  13      148.70      189.95     81.66 o 
  -7   1  13      257.95      362.27     85.99 o 
  -6   1  13      840.08      700.05    102.62 o 
  -5   1  13     1360.79     1356.44    106.37 o 
  -4   1  13     2112.84     2359.56    141.18 o 
  -3   1  13     3627.10     4207.22    293.53 o 
  -2   1  13     4006.93     4520.27    241.05 o 
  -1   1  13     4857.01     5359.56    285.14 o 
   0   1  13     4951.69     6041.30    309.70 o 
   1   1  13     5543.41     6290.35    315.86 o 
   2   1  13     6008.67     6858.95    341.42 o 
   3   1  13     4570.38     5169.46    242.39 o 
   4   1  13     4839.42     5123.59    242.21 o 
   5   1  13     4118.18     4296.72    358.27 o 
   6   1  13     2716.37     2682.55    187.94 o 
   7   1  13     2847.57     2990.76    182.12 o 
  -7   2  13       56.84      147.09     67.55 o 
  -6   2  13       18.80       28.85     64.22 o 
  -5   2  13      444.38      498.50     79.61 o 
  -4   2  13      738.08      832.36     89.36 o 
  -3   2  13      172.73      176.36     79.54 o 
  -2   2  13       93.59      149.61     86.08 o 
  -1   2  13       80.17       -3.17     78.29 o 
   0   2  13        2.91       19.55     76.13 o 
   1   2  13       55.63      -10.61     76.30 o 
   2   2  13       44.96       53.67     57.85 o 
   3   2  13        2.88       76.86     61.11 o 
   4   2  13        1.08       17.52     59.63 o 
   5   2  13       31.60       95.87     64.27 o 
   6   2  13      144.02      122.29     70.05 o 
  -5   3  13     1409.70     1455.28    134.82 o 
  -4   3  13     2251.91     2224.55    211.26 o 
  -3   3  13     2656.04     3162.76    237.15 o 
  -2   3  13     3285.46     3760.39    305.10 o 
  -1   3  13     3388.94     4181.96    288.07 o 
   0   3  13     4597.98     5253.49    290.20 o 
   1   3  13     4172.77     4997.07    279.25 o 
   2   3  13     3781.59     4336.34    250.43 o 
   3   3  13     4498.02     4411.42    295.27 o 
   4   3  13     3874.22     3844.01    259.41 o 
  -4   0  14     3098.24     3124.02    327.45 o 
  -3   0  14     3976.79     4412.63    417.53 o 
  -2   0  14     3393.83     3363.52    343.35 o 
  -1   0  14     3212.94     4101.39    310.49 o 
   0   0  14     2559.40     2904.91    245.85 o 
   1   0  14     1123.60     1314.98    141.88 o 
   2   0  14      784.22     1066.07    191.81 o 
   3   0  14      241.42      324.27    138.82 o 
  -3   1  14        2.69      -42.17     65.17 o 
  -2   1  14        6.48      102.48     71.42 o 
  -1   1  14       25.67       71.07     86.14 o 
   0   1  14        2.65       66.08     85.82 o 
   1   1  14        8.41       62.06     73.54 o 
   2   1  14      239.86      301.76     79.06 o 
                                                 
